# Supplementary material for: Cocreation in Health Workforce Planning to Shape the Future of the Health Care System in the Philippines
Source: Glob Health Sci Pract. 2022 Dec 21;10(6):e2200176. doi: 10.9745/GHSP-D-22-00176 (PMC9771466; doi:10.9745/GHSP-D-22-00176)
Supplement: GHSP-D-22-00176-Supplement_2.xlsx [file GHSP-D-22-00176-Supplement_2.xlsx]

## Sheet: General Notes
	Supplement to: Liwanag HJ, Uy J, Politico MR, et al. Cocreation in health workforce planning to shape the future of the health care system in the Philippines. Glob Health Sci Pract. 2022;10(6):e2200176. https://doi.org/10.9745/GHSP-D-22-00176
	Supplement 2
	Additional Notes on Method:
	In general, the underlying equations for this calculator are were as follows:
	Equation 1	Number of fulltime staff for cadre across all considered diseases:
		= number of service utilizations of a type in a year
		number of service utilizations of a type one fulltime staff can perform in a year
		= number of service utilizations of a type in a year
		(working days per year * hours per day for health care delivery) ⁄ (hours used per service utilization)
		Box 1. Example assumptions for Primary Care Physicians
		a)	Diseases considered: Chronic kidney diseases, Asthma, Diabetes, Hypertension,
			Tuberculosis, HIV/AIDS, Depressive Disorders, Road Injuries, Substance abuse disorders.
		b)	Service utilization type: primary care outpatient consult
		c)	Productivity Norms
		•	Working days per year: 260
		•	Hours per day for health care: 6 hours
		•	Hours used per service utilization: 0.27 hours (or 16 minutes)
	The cadres of dentists, physical therapists, occupation therapists, nutritionist-dieticians, medical technologists,
	and pharmacists required an additional preceding step to equation 1 to calculate health care utilization
	episode types that were not estimated by the Philippine Health Facility Development Plan.
	Equation 2	Number of service utilization episodes for cadre:
		= population with burden * average number of service utilization type per year
		Box 2. Example assumptions for Nutritionist-Dietitians
		a)	Diseases considered: Malnutrition, Diabetes, Hypertension
		b)	Service utilization type: nutrition consults
		c)	Productivity Norms
		•	Working days per year: 260
		•	Hours per day for health care: 8 hours
		•	Hours used per service utilization: 0.8 hours (or 48 minutes)

## Sheet: Diseases Considered
Diseases Considered in Projections
A	Noncommunicable diseases
1	Chronic kidney disease
2	Cerebrovascular Disease (CVA) - Strokes
3	Ischemic heart disease
4	COPD
5	Asthma
6	Breast cancer
7	Lung cancer
8	Diabetes
9	Hypertension
10	Colorectal cancer
B	Maternal and child care
11	Pregnant + postpartum + preterm
12	Neonatal disorders (e.g. births, postpartum) + immunization
13	Acute Malnutrition
C	Infectious diseases
14	Tuberculosis
15	HIV/AIDS
16	Dengue
17	Community Acquired Pneumonia
18	Diarrhea
D	Others
19	Major Depressive Disorder
20	Road / vehicular injuries
21	Low back pain
22	Appendicitis
23	Substance abuse (Drug Use Disorders)

## Sheet: HHR Assumptions
Assumptions in Converting Estimated Demand for Services to Number of Health Human Resources for PRIMARY CARE
			Please input assumptions in the grey boxes and pay attention to the units of the inputs.
				What's currently filled in are numbers for the Philippines (2021).
		Final calculations will autocalculate in "Results calculations" tab.
1-3	PHYSICIANS, NURSES, and MIDWIVES
		Formulas:	# Consults one full time <cadre> can do for <service> in the year		=	(# working days in a year)(# hours in a working day providing health care)(60 minutes/hour)
						average # of minutes per session of <service>
			# <Cadre> needed for <service (A, B, or C) in the year		=	# Consults for <service> in a year / # Consults one full time <cadre> can do for <disease> in a year
			Total # <cadre> needed for the year		=	Sum of # of <cadre> needed each service
					Physicians			Nurses			Midwives
		# Working days in a year			phys_workdays	260		nurse_workdays	260		midwf_workdays	260
		# Hours in a working day providing health care			phys_hchours	6		nurse_hchours	6		midwf_hchours	6
	Average # of minutes per outpatient visit for the following diseases.
	* If a cadre is not involved in the service delivery for the disease, input 0 minutes.
					Physicians			Nurses			Midwives
	1	Chronic Kidney Disease			phys_pcf_ckd	16		nurse_pcf_ckd	13
	3	Ischemic Heart Disease			phys_pcf_ihd	16		nurse_pcf_ihd	13
	4	Chronic Obstructive Pulmonary Disease			phys_pcf_copd	16		nurse_pcf_copd	13
	5	Asthma			phys_pcf_asth	16		nurse_pcf_asth	13
	8	Diabetes			phys_pcf_dm	16		nurse_pcf_dm	13
	9	Hypertension			phys_pcf_htn	16		nurse_pcf_htn	13
	11	Antenatal, pregnancy, and postpartum care			phys_pcf_preg	0		nurse_pcf_preg	13		mdwf_pcf_preg	39
		Lying-in clinics			phys_inp_lyingin	0		nurse_inp_lyingin	153		mdwf_inp_lyingin	99	* per patient bed-day
	12	Children 0 to 28 months (routine check-up and EPI)			phys_pcf_child	0		nurse_pcf_child	12		mdwf_pcf_child	18	(each woman is assumed to stay in the lying-in for 2 days)
	13	Acute malnutrition			phys_pcf_mal	0		nurse_pcf_mal	13		mdwf_pcf_mal	20
	14	Tuberculosis			phys_pcf_tb	16		nurse_pcf_tb	13
	15	HIV/AIDS			phys_pcf_hiv	16		nurse_pcf_hiv	13
	16	Dengue			phys_pcf_dng	16		nurse_pcf_dng	13		mdwf_pcf_dng	22
	17	Community Acquired Pneumonia			phys_pcf_cap	16		nurse_pcf_cap	13		mdwf_pcf_cap	22
	18	Diarrhea			phys_pcf_drh	16		nurse_pcf_drh	13		mdwf_pcf_drh	22
	19	Major Depressive Disorder			phys_pcf_mdd	16		nurse_pcf_mdd	13
	20	Road/vehicular injuries			phys_pcf_rdinj	16		nurse_pcf_rdinj	13
	21	Low back pain			phys_pcf_lbp	0		nurse_pcf_lbp	13
	23	Substance abuse disorders			phys_pcf_sud	16		nurse_pcf_sud	13
4	RADIOLOGIC TECHNICIANS
		Formulas:	# Sessions one full time RadTech can do in a year for <imaging modality>		=	(# working days in a year)(# hours in a working day providing health care)(60 minutes/hour)
						average # of minutes per session of <imaging modality>
			# RadTechs needed for <imaging modality for the year>		=	# Sessions for <imaging modality> in a year / # Sessions one fulltime RadTech can do in a year for <imaging modality>
			Total # Rad Techs needed for the year		=	Sum of # of rad techs needed for the X-ray, CT-scan, PET-CT, MRI, and Ultrasound
		Diseases considered: (4) COPD, (5) Asthma, (13) Malnutrition, (14) TB, (16) Dengue, (17) CAP, (18) Acute diarheal disease
		radtech_workdays	260	# Working days in a year
		radtech_hchours	8	# Hours in a working day with patients
		Average # of minutes per session for the following imaging modalities:
		radtech_xray	20	X-ray
		radtech_ct	0	CT-scan	*If modality is not available in primary care, set to 0 to "turn off".
		radtech_petct	0	PET-CT scan
		radtech_mri	0	MRI
		radtech_utz	0	Ultrasound
5	DENTISTS
		Formulas:	# Dental visits in a year		=	population * average # of dental visits per person per year
			# Dental visits one fulltime dentist can do in a year		=	(# working days in a year)(# hours in a working day providing health care)(60 minutes/hour)
						average # of minutes per dental visit
			# Dentists needed for the year		=	# Dental visits in a year / # Dental visits one fulltime dentist can do in a year
		dent_workdays	260	# Working days in a year
		dent_hchours	8	# Hours in a working day providing health care
		dent_visitspercap	0.33	Average # of dental visits per person pear year
		dent_minpervisit	56	Average # of minutes per dental visit
6-7	PHYSICAL THERAPIST and OCCUPATIONAL THERAPIST
		Note: Diseases considered to have demand for PT/OT are a 1) Stroke and 2) Low Back Pain.
		Formulas:	Total # of Rehab sessions in a year		=	(# of low back pain patients in year * average # of rehab visits per low back pain patient) + (# of stroke patients in year * average # of rehab visits per stroke patient)
			# PT sessions in a year		=	Total # of rehab sessions * % of all rehab sessions that are PT sessions
			# OT sessions in a year		=	Total # of rehab sessions * (1 - % of all rehab sessions that are PT sessions)
			# Rehab visits one fulltime therapist can do in a year		=	(# working days in a year)(# hours in a working day with patients)(60 minutes/hour)
						average # of minutes per OT or PT session
			# PT (or OT) needed for the year		=	# PT (or OT) rehab sessions in a year / # Rehab visits one fulltime PT (or OT) can do in a year
		rehab_workdays	260	# Working days in a year
		rehab_hchours	8	# Hours in a working day providing health care
		rehab_minpervisit	60	Average # of minutes per OT or PT session
		rehab_lbp_visits	6	Average # of rehab visits for Low back pain patients per year
		rehab_stroke_visits	36	Average # of rehab visits for Stroke patients per year
		rehab_ptot	0.7	% of rehab sessions that are also PT sessions (Note: PT + OT = total rehab visits)
8	NUTRITIONIST-DIETICIANS
		Formulas:	Total # of Nutrition consults in a year		=	Sum of (# of patients with <disease> * average # of nutrition consults per patient per year for <disease>) for all diseases considered
			# Nutrition consults one fulltime nutritionist can do in a year		=	(# working days in a year)(# hours in a working day with patients)(60 minutes/hour)
						average # of minutes per nutrition consult
			# Nutritionists needed for the year		=	# Nutrition consults in a year / # Nutrition consults one fulltime nutritionist can do in a year
		nutri_workdays	260	# Working days in a year
		nutri_hchours	8	# Hours in a working day providing health care
		nutri_minpervisit	48	Average # of minutes per nutrition consult
	Average # of nutrition consults per patient per year for the following diseases:
		nutri_dm	1	8. Diabetes
		nutri_htn	1	9. Hypertension
		nutri_mal	2	13. Acute malnutrition
9	MEDICAL TECHNOLOGIST
		Formulas:	Total # of Lab tests in a year		=	Sum of (# of patients with <disease> * average # of lab tests per patient per year for <disease>) for all diseases considered
			# Lab tests one fulltime MedTech can process in a year		=	(# working days in a year)(# hours in a working day with patients)(60 minutes/hour)
						average # of minutes per lab test
			# MedTechs needed for the year		=	# Lab tests in a year / # Lab tests one fulltime pharmacist can fill in a year
		medtech_workdays	260	# Working days in a year
		medtech_hchours	8	# Hours in a working day providing health care
	Average # of lab tests per patient per year (for chronic) or per case (acute):						Average # of minutes per set of lab tests:				Lab tests List per diseases
		medtech_ckd	1	1. Chronic kidney disease	per year			medtech_ckd_min	55		CBC (9), UA (4), FBS (33), 9 [Lipid Profile-9 , Cholesterol-9, Trig-9, Creatinine-9, Bilirubin-9, BUN-9]
		medtech_ihd	1	3. Ischemic Heart Disease	per year			medtech_ihd_min	55		same
		medtech_copd	1	4. Chronic Obstructive Pulmonary Disease	per year			medtech_copd_min	55		same
		medtech_asth	1	5. Asthma	per year			medtech_asth_min	9		CBC
		medtech_dm	1	8. Diabetes	per year			medtech_dm_min	64		same plus: HBA1C (9)
		medtech_htn	1	9. Hypertension	per year			medtech_htn_min	55		same
		medtech_preg	1	11. Maternal care (pregnancy to postpartum)	per pregnancy			medtech_preg_min	93		CBC (9), UA (4), FBS (33), Pap Smear (33), Rh blood typing & ABO (10), HCG for pregnancy (4)
		medtech_child	1	12. Children 0 to 18 mo. (check-ups + EPI)	per year			medtech_child_min	9		NB Screening
		medtech_mal	1	13. Acute malnutrition	per treatment course			medtech_mal_min	55		same
		medtech_tb	1	14. Tuberculosis	per active infection			medtech_tb_min	58		AFB (29), PCR TB (29)
		medtech_hiv	1	15. HIV/AIDS	per year			medtech_hiv_min	72		HIV Test (29), Syphilis (10), Treponema (33)
		medtech_dng	1	16. Dengue	per case			medtech_dng_min	19		Dengue Rapid Test (10), CBC (9)
		medtech_cap	1	17. Community Acquired Pneumonia	per case			medtech_cap_min	9		CBC
		medtech_drh	1	18. Diarrhea	per case			medtech_drh_min	32		Fecalysis (23), CBC (9)
		medtech_mdd	1	19. Major depressive disorder	per case			medtech_mdd_min	55		same
10	PHARMACISTS
		Formulas:	Total # of Prescriptions to fill in a year		=	Sum of (# of patients with <disease> * average # of prescriptions per patient per year for <disease>) for all diseases considered
			# Prescriptions one fulltime pharmacist can fill in a year		=	(# working days in a year)(# hours in a working day with patients)(60 minutes/hour)
						average # of minutes per prescription
			# Pharmacists needed for the year		=	# Prescriptions to fill in a year / # Prescriptions one fulltime pharmacist can fill in a year
		pharm_workdays	260	# Working days in a year
		pharm_hchours	8	# Hours in a working day providing health care
		pharm_minpervisit	15	Average # of minutes per prescription
	Average # of prescriptions per patient per year (for chronic) or per case (acute):
		pharm_cva	1	2. CVA - Strokes (secondary prevention)		per year
		pharm_ihd	1	3. Ischemic Heart Disease (secondary prevention)		per year
		pharm_copd	1	4. Chronic Obstructive Pulmonary Disease		per year
		pharm_asth	1	5. Asthma		per year
		pharm_dm	1	8. Diabetes		per year
		pharm_htn	1	9. Hypertension		per year
		pharm_preg	4	11. Maternal care (pregnancy to postpartum)		per pregnancy
		pharm_child	1	12. Children 0 to 18 months (check-up + EPI)		per year
		pharm_mal	1	13. Acute malnutrition		per treatment course
		pharm_tb	1	14. Tuberculosis		per active infection
		pharm_hiv	1	15. HIV/AIDS		per year
		pharm_dng	1	16. Dengue (without warning signs)		per case
		pharm_cap	1	17. Community Acquired Pneumonia		per case
		pharm_drh	1	18. Diarrhea		per case
		pharm_mdd	1	19. Major depressive disorder		per year

## Sheet: Comorbidity Assumptions
Assumptions in Disease Comorbidities
			Please input assumptions in the grey boxes and pay attention to the units of the inputs.
		Many NCDs are frequently comorbid. This sheet helps remove "double-counting" of patients.
1	Hypertension and Diabetes
		Formula:	Total # of <utilizations> in a year for patients with hypertension		=	# of patients with Hypertension * (1- % of Hypertension patients who also have diabetes)
			% of HTN patients with DM
		comorb_htndm	0.7		reference:	https://www.sciencedirect.com/science/article/pii/S2214999615012643
2	IHD and Hypertension
		Formula:	Total # of <utilizations> in a year for patients with IHD		=	# of patients with IHD * (1- % of IHD patients who also have hypertension)
			% of IHD patients with HTN
		comorb_ihdhtn	0.6		reference:	https://www.ncbi.nlm.nih.gov/pmc/articles/PMC5370282/pdf/ijmsv14p0201.pdf
3	CKD and Diabetes
		Formula:	Total # of <utilizations> in a year for patients with CKD		=	# of patients with CKD * (1- % of CKD patients who also have diabetes)
			% of CKD patients with DM
		comorb_ckddm	0.5		reference:	https://www.nature.com/articles/nrneph.2015.173
	Applied to which cadres
			HTN-DM	IHD-HTN	CKD-Diabetes
		Physicians	X	X	X
		Nurses	X	X	X
		Nutritionist-dieticians	X	Only considered DM, HTN, and Malnutrition at PHC for this cadre
		Med tech	X	X	X
		Pharmacist	X	X	No CKD dispensing at PHC
		*Other cadres are not included, because they do not handle these diseases at the PHC level.

## Sheet: Projected BoD
Disease Burden Projections from 2020 to 2040
			CKD	CVA - Strokes	IHD	COPD	Asthma	Breast cancer	Lung cancer	Diabetes	Hypertension	Colorectal Cancer	Maternal care	Neonatal disorders	Acute malnutrition	TB	HIV/AIDS	Dengue	C.A. Pneumonia	Diarrhea	Major Depressive Diorder	Road Injuries	Low Back Pain	Appendicitis	Substance abuse disorder
UHCsite	psgc	year	x1_burden	x2_burden	x3_burden	x4_burden	x5_burden	x6_burden	x7_burden	x8_burden	x9_burden	x10_burden	x11_burden	x12_burden	x13_burden	x14_burden	x15_burden	x16_burden	x17_burden	x18_burden	x19_burden	x20_burden	x21_burden	x22_burden	x23_burden
Philippines	0	2020	10500000	124402	1415891	4080371	8277004	235160	27426.3	8995362	14840287	82176.9	2132441	1732798	2334390	240754	81577.2	283042	16900000	9249749	4789096	2117049	3722539	131663	843614
Philippines	0	2021	10900000	129374	1456421	4225723	8528515	245345	28009.1	9324410	15309785	86167.4	2145680	1743556	2337555	244730	93185.4	306696	17300000	8927462	4899159	2194130	3814454	132652	858929
Philippines	0	2022	11200000	134254	1497190	4363623	8774706	255868	28615.3	9660985	15812078	90297.4	2158918	1754313	2342379	249470	105371	329554	17600000	8594088	5011603	2275146	3907111	133605	874651
Philippines	0	2023	11500000	139044	1538202	4494232	9015721	266728	29244.6	10000000	16327874	94566.2	2172157	1765071	2348814	254960	117776	351639	18000000	8245147	5126401	2360056	4000513	134524	890771
Philippines	0	2024	11900000	143747	1579463	4617698	9251691	277922	29896.6	10400000	16857147	98972.9	2185395	1775828	2356815	261189	130575	372972	18300000	7944813	5243532	2448822	4094661	135406	907286
Philippines	0	2025	12200000	148366	1620976	4734152	9482736	289449	30571.1	10700000	17399819	103517	2198634	1786586	2366342	268147	143963	393574	18700000	7681942	5362974	2541410	4189558	136253	924189
Philippines	0	2026	12600000	154718	1667936	4934169	9798904	300757	31153.5	11100000	17958562	107961	2213978	1799054	2356325	269894	157899	426122	19100000	7544353	5481218	2621135	4293507	137180	939739
Philippines	0	2027	13000000	160962	1715152	5125677	10100000	312442	31762.2	11500000	18532935	112560	2229322	1811522	2348226	272505	172478	457750	19400000	7477343	5602130	2705274	4398271	138069	955749
Philippines	0	2028	13300000	167103	1762629	5308886	10400000	324502	32396.9	11900000	19122850	117313	2244666	1823991	2341983	275964	187297	488488	19800000	7476943	5725680	2793774	4503852	138919	972210
Philippines	0	2029	13700000	173144	1810373	5483977	10700000	336933	33057.2	12300000	19728254	122220	2260010	1836459	2337539	280257	202767	518363	20200000	7459464	5851839	2886588	4610253	139730	989115
Philippines	0	2030	14100000	179087	1858388	5651115	11000000	349734	33742.7	12700000	20349066	127280	2275354	1848928	2334846	285370	218466	547398	20600000	7405952	5980582	2983673	4717477	140502	1006457
Philippines	0	2031	14600000	187202	1912954	5923330	11400000	362207	34303.8	13100000	20985962	132195	2293130	1863372	2306586	283802	235379	591562	21000000	7648608	6106508	3063937	4835199	141335	1021844
Philippines	0	2032	15000000	195191	1967792	6185798	11800000	375100	34894.7	13500000	21640906	137283	2310906	1877817	2280552	283215	252561	634660	21400000	7875584	6235436	3149164	4953815	142126	1037753
Philippines	0	2033	15400000	203059	2022910	6438778	12200000	388411	35514.9	13900000	22313792	142544	2328682	1892261	2256665	283589	270464	676727	21800000	8130304	6367325	3239289	5073330	142874	1054173
Philippines	0	2034	15900000	210811	2078313	6682497	12600000	402136	36163.9	14400000	23004526	147976	2346458	1906706	2234856	284906	288623	717798	22300000	8161981	6502141	3334253	5193746	143580	1071095
Philippines	0	2035	16300000	218451	2134008	6917160	12900000	416273	36841.4	14800000	23713024	153577	2364234	1921150	2215062	287152	307512	757903	22700000	8134521	6639852	3434005	5315067	144244	1088510
Philippines	0	2036	16800000	228814	2197601	7284172	13400000	429927	37352.2	15300000	24436510	158973	2384841	1937896	2161982	280828	327467	817171	23100000	8364390	6772499	3511761	5448584	144941	1103174
Philippines	0	2037	17300000	239031	2261481	7639974	13900000	444051	37896.8	15800000	25180890	164562	2405448	1954641	2111493	275623	348218	875196	23600000	8567753	6908530	3595116	5583083	145592	1118432
Philippines	0	2038	17800000	249106	2325658	7984886	14400000	458641	38474.7	16300000	25946024	170344	2426055	1971386	2063500	271512	369258	932025	24000000	8743542	7047897	3683987	5718570	146197	1134271
Philippines	0	2039	18300000	259046	2390141	8319195	14900000	473694	39085.1	16800000	26731792	176317	2446662	1988131	2017915	268472	391104	987699	24500000	8880519	7190555	3778302	5855049	146755	1150679
Philippines	0	2040	18900000	268856	2454935	8643146	15400000	489208	39727.7	17300000	27584168	182479	2467269	2004876	1974663	266484	413226	1042254	25000000	8985413	7336467	3877996	5992522	147267	1167647
Bukidnon	101300000	2020	147387	1741.51	19821.1	57121.3	115870	3292.01	383.942	125926	206927	1150.4	35636.7	28958	32679.2	3370.32	296.543	3962.32	236955	78201.1	67042.8	29636.7	52112	1843.16	11809.8
Bukidnon	101300000	2021	151964	1811.07	20388	59154.6	119388	3434.51	392.091	130530	216422	1206.23	35962	29222.3	32722.7	3425.9	365.943	4293.35	241758	62513.8	68581.8	30715	53397.4	1856.95	12023.9
Bukidnon	101300000	2022	156598	1879.33	20958.2	61083.5	122831	3581.73	400.568	135238	226283	1264.02	36287.4	29486.7	32789.4	3492.17	433.311	4613.21	246604	47460.8	70154.2	31848.3	54693.1	1870.26	12243.7
Bukidnon	101300000	2023	161290	1946.34	21531.8	62910.4	126202	3733.66	409.367	140051	236508	1323.74	36612.7	29751.1	32878.8	3568.94	498.716	4922.25	251495	33007.8	71759.5	33036.1	55999.3	1883.07	12469
Bukidnon	101300000	2024	166040	2012.13	22108.9	64637.2	129502	3890.27	418.484	144969	247097	1385.39	36938	30015.4	32990	3656.05	562.224	5220.76	256429	28607	73397.4	34277.9	57315.9	1895.38	12699.9
Bukidnon	101300000	2025	170847	2076.74	22689.5	66265.8	132734	4051.53	427.916	149991	258047	1448.97	37263.4	30279.8	33122.6	3753.36	623.894	5509.01	261407	28938.1	75067.7	35573.1	58642.9	1907.19	12936.2
Bukidnon	101300000	2026	176056	2165.14	23341.3	69049.4	137127	4208.83	435.966	155157	268731	1510.82	37603.6	30556.2	32974.7	3776.94	720.089	5963.2	266609	29289.3	76704.9	36680.5	60083.9	1919.72	13150.8
Bukidnon	101300000	2027	181328	2252.02	23996.6	71713.2	141434	4371.37	444.385	160438	279827	1574.82	37943.8	30832.7	32854	3812.61	813.822	6404.37	271860	29640.4	78379.2	37849.4	61536.1	1931.72	13371.9
Bukidnon	101300000	2028	186661	2337.43	24655.5	74260.3	145657	4539.1	453.166	165835	291333	1640.97	38283.9	31109.1	32759.5	3860.17	905.187	6832.93	277160	29991.6	80090.4	39079.1	62999.5	1943.19	13599.2
Bukidnon	101300000	2029	192058	2421.41	25318	76693.3	149798	4712	462.304	171347	303248	1709.24	38624.1	31385.5	32690.4	3919.39	994.271	7249.29	282508	30342.7	81837.8	40368.9	64474.3	1954.12	13832.8
Bukidnon	101300000	2030	197517	2504.02	25984.2	79014.6	153860	4890.03	471.795	176973	315570	1779.64	38964.3	31662	32646.1	3990.09	1081.15	7653.79	287904	30693.9	83621.3	41718.1	65960.4	1964.51	14072.4
Bukidnon	101300000	2031	203444	2616.31	26735.2	82783.7	159363	5062.16	479.426	182747	327505	1847.54	39320	31951	32236.6	3966.38	1211.98	8267.6	293517	31066.3	85343.8	42821.2	67576.1	1975.28	14281.2
Bukidnon	101300000	2032	209438	2726.78	27489.8	86414.6	164764	5240.09	487.474	188649	339906	1917.83	39675.8	32240.1	31859	3956.47	1339.8	8866.1	299185	31438.8	87108.1	43993.3	69204	1985.47	14497.2
Bukidnon	101300000	2033	215499	2835.52	28248	89911.2	170068	5423.78	495.931	194677	352769	1990.49	40031.5	32529.1	31512.1	3960.04	1464.75	9449.84	304908	31811.3	88913.5	45233.5	70844.1	1995.1	14720.5
Bukidnon	101300000	2034	221628	2942.59	29009.9	93277	175276	5613.18	504.791	200831	366093	2065.5	40387.2	32818.2	31195	3976.84	1586.94	10019.3	310684	32183.7	90759.5	46540.8	72496.4	2004.15	14950.8
Bukidnon	101300000	2035	227826	3048.04	29775.7	96514.9	180393	5808.25	514.047	207111	379875	2142.86	40742.9	33107.2	30906.7	4006.62	1706.47	10575	316514	32556.2	92645.7	47914.6	74160.9	2012.62	15188
Bukidnon	101300000	2036	234568	3190.51	30642.6	101568	187298	5994.76	520.827	213538	393101	2216.66	41114.9	33409.5	30146	3915.77	1881.77	11394.4	322544	32951.3	94433.5	48966.8	75973.3	2021	15382.3
Bukidnon	101300000	2037	241383	3330.83	31513.1	106461	194083	6187.72	528.082	220105	406854	2293.13	41486.8	33711.7	29423.1	3840.73	2053.39	12195.6	328637	33346.3	96268.4	50096.9	77798.7	2028.78	15585
Bukidnon	101300000	2038	248271	3469.07	32387.3	111198	200753	6387.07	535.801	226811	421129	2372.23	41858.8	34014	28736.5	3781.09	2221.5	12979.5	334790	33741.4	98149.5	51303.5	79637.2	2035.95	15795.9
Bukidnon	101300000	2039	255232	3605.34	33265.3	115784	207313	6592.75	543.976	233657	435925	2453.93	42230.7	34316.2	28084.8	3736.52	2386.24	13746.5	341003	34136.4	100076	52585.4	81489	2042.5	16014.8
Bukidnon	101300000	2040	262266	3739.7	34147.3	120223	213765	6804.71	552.598	240640	451238	2538.22	42602.7	34618.5	27466.9	3706.71	2547.77	14497.4	347276	34531.5	102048	53941.7	83354	2048.43	16241.6
Camiguin	101800000	2020	8966.03	105.942	1205.79	3474.88	7048.77	200.264	23.3564	7660.53	12697	69.9826	1814.08	1474.11	1987.99	205.028	35.5701	241.041	14414.8	4143.05	4078.43	1802.9	3170.15	112.125	718.429
Camiguin	101800000	2021	9183.84	109.451	1232.14	3574.98	7215.16	207.563	23.6958	7888.49	13189	72.898	1807.62	1468.85	1977.58	207.043	42.2717	259.466	14610.5	3289.94	4144.71	1856.24	3227.04	112.224	726.658
Camiguin	101800000	2022	9403.62	112.853	1258.53	3668.04	7375.97	215.081	24.0539	8120.97	13698	75.9035	1801.15	1463.6	1968.99	209.703	48.9528	277.021	14808.5	2481.43	4212.73	1912.47	3284.3	112.308	735.226
Camiguin	101800000	2023	9625.4	116.153	1284.97	3754.34	7531.46	222.816	24.4301	8357.92	14225	78.9977	1794.69	1458.34	1962.13	212.986	55.6163	293.748	15008.6	1714.69	4282.44	1971.52	3341.91	112.377	744.123
Camiguin	101800000	2024	9849.18	119.356	1311.46	3834.17	7681.87	230.764	24.8238	8599.31	14770	82.1793	1788.22	1453.09	1956.91	216.871	62.2646	309.687	15211	1476.7	4353.81	2033.31	3399.88	112.431	753.338
Camiguin	101800000	2025	10075	122.467	1338.02	3907.75	7827.41	238.922	25.2345	8845.07	15331	85.4469	1781.76	1447.84	1953.27	221.339	68.9003	324.871	15415.4	1484.53	4426.8	2097.78	3458.22	112.468	762.861
Camiguin	101800000	2026	10314.1	126.843	1367.43	4045.2	8033.48	246.571	25.5407	9089.74	15857	88.51	1775.4	1442.67	1931.8	221.269	77.1429	349.35	15619	1492.56	4493.69	2148.9	3519.97	112.465	770.431
Camiguin	101800000	2027	10555.3	131.092	1396.87	4174.5	8233.01	254.462	25.8681	9339.29	16402	91.6719	1769.05	1437.51	1912.46	221.936	85.3505	372.805	15825.2	1500.59	4562.53	2203.25	3582.08	112.447	778.389
Camiguin	101800000	2028	10798.5	135.221	1426.34	4296	8426.33	262.59	26.2159	9593.67	16967	94.9309	1762.7	1432.35	1895.15	223.313	93.527	395.289	16033.8	1508.62	4633.27	2260.75	3644.56	112.414	786.721
Camiguin	101800000	2029	11043.7	139.237	1455.84	4410.03	8613.73	270.95	26.5835	9852.83	17552	98.2853	1756.35	1427.19	1879.77	225.373	101.676	416.85	16244.8	1516.65	4705.85	2321.3	3707.41	112.366	795.414
Camiguin	101800000	2030	11291.1	143.143	1485.4	4516.9	8795.47	279.54	26.9703	10116.7	18156	101.734	1750	1422.03	1866.23	228.095	109.799	437.531	16458.1	1524.68	4780.24	2384.83	3770.65	112.302	804.454
Camiguin	101800000	2031	11553.7	148.582	1518.31	4701.33	9050.3	287.483	27.2268	10378.3	18714	104.923	1743.77	1416.96	1830.73	225.253	119.906	469.522	16669	1532.93	4846.72	2431.84	3837.69	112.177	811.035
Camiguin	101800000	2032	11818.3	153.869	1551.21	4876.27	9297.44	295.692	27.5075	10645.2	19295	108.221	1737.53	1411.9	1797.76	223.258	129.96	500.303	16882.7	1541.18	4915.4	2482.49	3905.1	112.038	818.062
Camiguin	101800000	2033	12085	159.014	1584.13	5042.16	9537.28	304.162	27.8115	10917.4	19898	111.625	1731.29	1406.83	1767.18	222.076	139.964	529.941	17099	1549.42	4986.21	2536.67	3972.89	111.884	825.516
Camiguin	101800000	2034	12353.9	164.025	1617.06	5199.41	9770.2	312.888	28.1379	11194.7	20522	115.135	1725.05	1401.76	1738.86	221.675	149.924	558.494	17318.1	1557.67	5059.09	2594.26	4041.07	111.715	833.381
Camiguin	101800000	2035	12625	168.908	1650.03	5348.39	9996.51	321.865	28.486	11477.1	21168	118.747	1718.82	1396.69	1712.7	222.027	159.844	586.014	17539.7	1565.92	5133.97	2655.19	4109.64	111.53	841.642
Camiguin	101800000	2036	12913.4	175.644	1686.93	5591.51	10311.1	330.022	28.6725	11755.6	21756	122.031	1712.69	1391.71	1659.59	215.57	172.205	627.28	17756.7	1574.39	5198.74	2695.71	4182.47	111.26	846.823
Camiguin	101800000	2037	13203.9	182.2	1723.8	5823.53	10616.5	338.475	28.8867	12040	22370	125.437	1706.56	1386.73	1609.47	210.092	184.487	667.114	17976.8	1582.86	5265.99	2740.36	4255.67	110.977	852.518
Camiguin	101800000	2038	13496.6	188.587	1760.65	6044.99	10913.4	347.216	29.1274	12330	23008	128.96	1700.44	1381.76	1562.18	205.549	196.699	705.594	18200	1591.33	5335.64	2788.98	4329.27	110.679	858.705
Camiguin	101800000	2039	13791.5	194.815	1797.49	6256.41	11202.1	356.24	29.3938	12625.6	23670	132.598	1694.31	1376.78	1517.56	201.903	208.844	742.794	18426.1	1599.81	5407.62	2841.45	4403.26	110.367	865.362
Camiguin	101800000	2040	14088.6	200.891	1834.34	6458.21	11483.1	365.539	29.6848	12926.8	24357	136.349	1688.18	1371.8	1475.48	199.119	220.93	778.779	18655.1	1608.28	5481.85	2897.66	4477.65	110.039	872.473
Lanao del Norte	103500000	2020	72118.3	852.145	9698.74	27950.2	56696.8	1610.83	187.868	61617.5	101107	562.905	17534.5	14248.3	15990.4	1649.14	186.287	1938.82	115945	39930.1	32804.9	14501.6	25499.1	901.88	5778.69
Lanao del Norte	103500000	2021	74678.1	889.999	10019.1	29069.8	58669.8	1687.79	192.682	64145	106047	592.768	18038.5	14657.9	16080.6	1683.56	239.579	2109.84	118805	32192.4	33702.6	15094	26240.6	912.546	5908.8
Lanao del Norte	103500000	2022	77274.2	927.369	10342	30142.1	60612	1767.43	197.663	66734	111179	623.736	18542.5	15067.5	16180.2	1723.23	290.088	2276.42	121688	24642.6	34618	15715.8	26988.7	922.89	6041.72
Lanao del Norte	103500000	2023	79906.4	964.259	10667.3	31167.2	62523.4	1849.74	202.809	69384.4	116506	655.81	19046.5	15477	16288.9	1768.13	337.858	2438.59	124596	17275.4	35551.2	16366.8	27743.3	932.912	6177.44
Lanao del Norte	103500000	2024	82575	1000.68	10995.2	32145.5	64404.4	1934.71	208.121	72096.1	122025	688.986	19550.6	15886.6	16406.6	1818.23	382.931	2596.4	127528	15088.3	36502.1	17047.1	28504.4	942.612	6315.94
Lanao del Norte	103500000	2025	85279.9	1036.62	11325.6	33077.1	66255.1	2022.36	213.598	74869.2	127738	723.266	20054.6	16296.2	16533.5	1873.52	425.342	2749.87	130483	15377.7	37470.7	17756.6	29272.1	951.989	6457.23
Lanao del Norte	103500000	2026	88258.6	1085.41	11701.2	34615.1	68743.1	2109.93	218.554	77781.5	133384	757.386	20631.1	16764.6	16530.5	1893.41	503.979	2989.41	133653	15697.1	38452.8	18388.3	30120.6	962.371	6592.63
Lanao del Norte	103500000	2027	91277.6	1133.63	12079.5	36099.4	71195.8	2200.48	223.697	80762.4	139249	792.742	21207.6	17233	16538.2	1919.21	579.398	3223.86	136850	16016.6	39454.9	19052.8	30976.3	972.398	6731.19
Lanao del Norte	103500000	2028	94336.8	1181.31	12460.7	37530.4	73613.6	2294.02	229.026	83811.6	145332	829.33	21784	17701.5	16556.3	1950.89	651.657	3453.3	140074	16336	40476.9	19750.2	31839.4	982.067	6872.9
Lanao del Norte	103500000	2029	97436.2	1228.45	12844.5	38908.7	75996.9	2390.53	234.54	86929.2	151633	867.148	22360.5	18169.9	16584.8	1988.42	720.81	3677.77	143324	16655.4	41518.7	20480.3	32709.6	991.38	7017.74
Lanao del Norte	103500000	2030	100576	1275.05	13231.2	40234.4	78346	2490.01	240.239	90115.1	158152	906.196	22937	18638.3	16623.5	2031.76	786.905	3897.33	146601	16974.9	42580.1	21243	33587.2	1000.33	7165.7
Lanao del Norte	103500000	2031	104040	1337.97	13672.3	42335.3	81497.5	2588.77	245.176	93456.2	164549	944.823	23596.3	19174.1	16485.7	2028.39	899.515	4228.02	150104	17327.5	43644.5	21898.6	34558.2	1010.15	7303.33
Lanao del Norte	103500000	2032	107549	1400.24	14116.4	44375.1	84608.7	2690.86	250.324	96873.7	171194	984.831	24255.6	19709.9	16360	2031.7	1008.39	4552.86	153636	17680.1	44731.2	22591.2	35537.2	1019.57	7444.54
Lanao del Norte	103500000	2033	111103	1461.88	14563.5	46354.6	87679.9	2796.28	255.682	100368	178086	1026.21	24915	20245.6	16246.4	2041.63	1113.6	4871.95	157198	18032.7	45840.2	23320.5	36524.3	1028.59	7589.29
Lanao del Norte	103500000	2034	114701	1522.9	15013.7	48274.2	90711.9	2905.02	261.248	103937	185223	1068.97	25574.3	20781.4	16144.5	2058.16	1215.21	5185.36	160790	18385.3	46971.3	24086.6	37519.5	1037.22	7737.56
Lanao del Norte	103500000	2035	118344	1583.3	15466.9	50134.5	93704.8	3017.08	267.021	107583	192607	1113.1	26233.6	21317.1	16054.4	2081.23	1313.3	5493.16	164413	18737.9	48124.6	24889.1	38522.7	1045.45	7889.35
Lanao del Norte	103500000	2036	122371	1664.45	15985.8	52986.7	97710.4	3127.38	271.708	111400	199787	1156.4	26987.7	21929.9	15726.7	2042.8	1471.02	5944.28	168267	19127.2	49264.6	25545.3	39634.2	1054.33	8024.73
Lanao del Norte	103500000	2037	126448	1744.84	16508	55769.1	101669	3241.41	276.634	115301	207248	1201.25	27741.8	22542.7	15413.2	2011.95	1624.38	6388.62	172155	19516.4	50429.8	26243.1	40754.5	1062.77	8164.16
Lanao del Norte	103500000	2038	130574	1824.5	17033.5	58482.7	105583	3359.17	281.795	119288	214987	1247.63	28495.9	23155.4	15113.4	1988.6	1773.47	6826.32	176077	19905.6	51620.1	26982.2	41883.8	1070.77	8307.6
Lanao del Norte	103500000	2039	134750	1903.44	17562.4	61128.2	109451	3480.64	287.192	123359	223005	1295.55	29250	23768.2	14827.4	1972.69	1918.39	7257.47	180032	20294.9	52835.2	27762.4	43022.1	1078.34	8455.02
Lanao del Norte	103500000	2040	138975	1981.66	18094.7	63706.3	113274	3605.82	292.822	127515	231302	1345	30004	24381	14554.7	1964.18	2059.22	7682.17	184021	20684.1	54075.1	28583.7	44169.2	1085.46	8606.41
Iligan City	103504000	2020	34445.8	407.008	4632.39	13349.8	27080	769.376	89.7309	29430.2	54898	268.859	6988.94	5679.14	7637.46	787.677	97.3852	926.034	55378.7	15165.8	15668.5	6926.38	12179.1	430.764	2760.07
Iligan City	103504000	2021	35284.7	420.516	4733.93	13735.2	27721	797.465	91.0404	30307.9	57121	280.077	6993.15	5682.55	7597.95	795.468	116.079	996.881	56134.2	12005.9	15924.2	7131.77	12398.5	431.17	2791.85
Iligan City	103504000	2022	36131.3	433.613	4835.62	14093.6	28340.5	826.403	92.4218	31203	59428	291.642	6997.35	5685.97	7565.41	805.738	134.626	1064.39	56898.3	9027.78	16186.5	7348.26	12619.2	431.519	2824.95
Iligan City	103504000	2023	36985.7	446.319	4937.5	14426.1	28939.7	856.173	93.8727	32115.4	61816	303.549	7001.55	5689.38	7539.49	818.4	153.038	1128.73	57670.9	6219.39	16455.3	7575.58	12841.3	431.81	2859.3
Iligan City	103504000	2024	37847.8	458.654	5039.59	14733.7	29519.4	886.765	95.3911	33044.8	64284	315.793	7005.75	5692.8	7519.89	833.376	171.327	1190.04	58451.7	5340.08	16730.5	7813.46	13064.8	432.041	2894.88
Iligan City	103504000	2025	38717.8	470.635	5141.93	15017.3	30080.4	918.166	96.9751	33991.2	66833	328.368	7009.95	5696.21	7506.32	850.595	189.503	1248.46	59240.5	5352.34	17012	8061.66	13289.8	432.211	2931.64
Iligan City	103504000	2026	39639.1	487.483	5255.31	15546.5	30874.2	947.62	98.1579	34933.6	69246	340.161	7014.17	5699.63	7424.27	850.379	211.297	1342.62	60027	5364.74	17270.1	8258.63	13527.9	432.225	2960.91
Iligan City	103504000	2027	40568.4	503.844	5368.76	16044.4	31643	978.006	99.4221	35894.9	71751	352.334	7018.38	5703.06	7350.41	852.996	232.904	1432.85	60823.1	5377.15	17535.8	8468.04	13767.5	432.183	2991.68
Iligan City	103504000	2028	41505.6	519.745	5482.34	16512.3	32387.9	1009.3	100.765	36874.8	74347	364.882	7022.59	5706.48	7284.32	858.338	254.338	1519.36	61628.6	5389.55	17808.7	8689.54	14008.4	432.082	3023.89
Iligan City	103504000	2029	42450.8	535.209	5596.08	16951.7	33110.2	1041.5	102.184	37873.1	77034	377.797	7026.81	5709.91	7225.62	866.309	275.615	1602.32	62443.2	5401.95	18088.8	8922.8	14250.9	431.922	3057.48
Iligan City	103504000	2030	43404.2	550.257	5710.02	17363.4	33810.7	1074.58	103.677	38889.7	79809	391.075	7031.02	5713.33	7173.96	876.819	296.748	1681.92	63266.8	5414.35	18375.7	9167.53	14494.8	431.7	3092.4
Iligan City	103504000	2031	44416.3	571.198	5836.89	18073.5	34792.5	1105.18	104.669	39897.8	82411	403.359	7035.25	5716.77	7037.96	865.949	322.011	1805	64081.3	5426.9	18632.5	9348.82	14753.4	431.247	3117.9
Iligan City	103504000	2032	45436.4	591.562	5963.76	18747.2	35744.7	1136.81	105.755	40926.4	85116	416.063	7039.48	5720.2	6911.64	858.334	347.04	1923.45	64906.7	5439.44	18897.6	9544.12	15013.5	430.738	3145.1
Iligan City	103504000	2033	46464.7	611.379	6090.66	19386.2	36669	1169.44	106.93	41975.1	87923	429.178	7043.7	5723.64	6794.46	853.841	371.854	2037.52	65742.5	5451.99	19171	9752.99	15275	430.172	3173.95
Iligan City	103504000	2034	47501.3	630.681	6217.65	19991.9	37566.7	1203.06	108.191	43043.8	90831	442.696	7047.93	5727.07	6685.98	852.349	396.471	2147.43	66588.5	5464.54	19452.3	9975.03	15538	429.547	3204.38
Iligan City	103504000	2035	48546.3	649.492	6344.77	20565.9	38439.1	1237.65	109.536	44132.3	93838	456.611	7052.16	5730.5	6585.75	853.75	420.905	2253.37	67444.5	5477.08	19741.4	10209.9	15802.6	428.86	3236.32
Iligan City	103504000	2036	49658.4	675.436	6487.08	21502.1	39651.1	1269.1	110.26	45206.2	96622	469.271	7056.4	5733.95	6381.94	828.974	450.038	2412.2	68283.1	5489.77	19991.7	10366.3	16083.6	427.849	3256.45
Iligan City	103504000	2037	50778.7	700.691	6629.27	22395.7	40828.3	1301.68	111.09	46302.5	99522	482.396	7060.64	5737.4	6189.6	807.956	478.883	2565.54	69133.8	5502.46	20251.5	10538.7	16366.2	426.786	3278.55
Iligan City	103504000	2038	51907.3	725.298	6771.38	23248.8	41972.5	1335.38	112.023	47420.7	102536	495.974	7064.87	5740.84	6008.08	790.533	507.463	2713.68	69996.3	5515.16	20520.7	10726.3	16650.2	425.667	3302.54
Iligan City	103504000	2039	53044.4	749.292	6913.48	24063.3	43085.5	1370.16	113.054	48560.6	105664	509.997	7069.11	5744.28	5836.82	776.555	535.798	2856.92	70870.2	5527.85	20798.7	10928.7	16935.7	424.49	3328.34
Iligan City	103504000	2040	54190.2	772.707	7055.62	24840.9	44168.7	1406.01	114.18	49721.8	108903	524.455	7073.35	5747.73	5675.29	765.89	563.908	2995.49	71755.2	5540.54	21085.4	11145.6	17222.8	423.253	3355.88
Misamis Occidental	104200000	2020	61482.1	726.468	8268.34	23828	48335	1373.26	160.16	52530	92453	479.886	11749.1	9547.21	13632.1	1405.92	159.973	1652.87	98845.3	26124.9	27966.8	12362.9	21738.4	768.868	4926.43
Misamis Occidental	104200000	2021	63110.7	752.141	8467.17	24567	49582.1	1426.36	162.836	54209.1	96276	500.95	11773.4	9566.94	13589.8	1422.78	190.534	1783.03	100402	20731.9	28482.2	12756	22176	771.195	4993.54
Misamis Occidental	104200000	2022	64756.2	777.141	8666.62	25259.2	50793.2	1481.12	165.643	55923.5	100242	522.695	11797.7	9586.66	13559.1	1444.08	220.782	1907.65	101976	15626.9	29010.1	13169.9	22616.7	773.388	5063
Misamis Occidental	104200000	2023	66418.8	801.499	8866.75	25906.4	51969.9	1537.52	168.577	57672.8	104350	545.114	11822	9606.39	13539.4	1469.68	250.738	2026.97	103565	10791.4	29550.4	13604.2	23060.4	775.443	5134.73
Misamis Occidental	104200000	2024	68098.6	825.245	9067.61	26510	53113.5	1595.54	171.635	59456.7	108598	568.198	11846.2	9626.11	13530.4	1499.47	280.418	2141.22	105171	9287.78	30102.8	14058.6	23507.2	777.36	5208.68
Misamis Occidental	104200000	2025	69795.6	848.403	9269.23	27071.3	54225.2	1655.16	174.815	61275.1	112984	591.942	11870.5	9645.83	13531.5	1533.35	309.841	2250.57	106792	9331.11	30667.1	14532.6	23957.2	779.136	5284.79
Misamis Occidental	104200000	2026	71605.3	880.604	9493.33	28083.6	55772.1	1711.81	177.315	63105.1	117153	614.477	11895	9665.76	13411.4	1536.15	348.036	2425.34	108435	9375.48	31197.3	14918.6	24437.2	780.784	5348.68
Misamis Occidental	104200000	2027	73432.7	912.008	9717.99	29041.9	57276.9	1770.29	179.964	64973.3	121483	637.76	11919.5	9685.69	13305	1544.01	385.83	2593.59	110096	9419.84	31741.5	15328	24920.5	782.293	5415.24
Misamis Occidental	104200000	2028	75278.1	942.655	9943.26	29948.2	58741.6	1830.56	182.756	66879.3	125970	661.782	11944.1	9705.62	13211.5	1556.76	423.246	2755.64	111775	9464.2	32299.4	15760.1	25406.9	783.662	5484.39
Misamis Occidental	104200000	2029	77141.5	972.58	10169.2	30804.5	60167.7	1892.61	185.688	68822.9	130613	686.532	11968.6	9725.55	13130.4	1574.25	460.308	2911.74	113472	9508.57	32870.8	16214.5	25896.6	784.888	5556.04
Misamis Occidental	104200000	2030	79023.1	1001.82	10395.8	31612.4	61556.9	1956.42	188.757	70803.9	135411	712.003	11993.1	9745.48	13061.1	1596.37	497.038	3062.15	115186	9552.93	33455.4	16690.7	26389.6	785.968	5630.13
Misamis Occidental	104200000	2031	81034.1	1042.11	10649	32973.8	63476.2	2016.32	190.961	72790.5	139926	735.897	12017.9	9765.61	12840.2	1579.86	544.428	3293.09	116912	9598.35	33993.5	17056.2	26916.4	786.776	5688.36
Misamis Occidental	104200000	2032	83063.6	1081.45	10902.5	34272.3	65346	2078.24	193.333	74818.7	144621	760.616	12042.7	9785.74	12635.4	1569.15	591.303	3516.32	118658	9643.77	34547.3	17447.9	27446.5	787.444	5749.65
Misamis Occidental	104200000	2033	85111.9	1119.9	11156.6	35510.6	67168.6	2142.13	195.869	76888.1	149493	786.148	12067.5	9805.88	12445.8	1564.03	637.697	3732.23	120424	9689.19	35116.6	17865.1	27980	787.969	5813.89
Misamis Occidental	104200000	2034	87179.1	1157.49	11411.2	36691.1	68946.1	2207.98	198.563	78998.3	154539	812.48	12092.2	9826.01	12270.8	1564.32	683.639	3941.17	122210	9734.61	35700.9	18307.2	28516.9	788.347	5880.99
Misamis Occidental	104200000	2035	89265.4	1194.27	11666.5	37815.9	70680.6	2275.75	201.411	81149	159758	839.601	12117	9846.15	12109.7	1569.85	729.155	4143.43	124015	9780.03	36299.9	18773.6	29057.3	788.574	5950.85
Misamis Occidental	104200000	2036	91500.3	1244.56	11953.1	39619.7	73061	2338.43	203.164	83296.8	164608	864.677	12142	9866.49	11759.3	1527.46	787.587	4444.71	125818	9826.53	36836.6	19101	29635.7	788.353	6000.33
Misamis Occidental	104200000	2037	93754.6	1293.71	12239.9	41350	75382.9	2403.35	205.11	85490.1	169660	890.666	12167.1	9886.83	11428.1	1491.76	845.365	4736.85	127644	9873.03	37391.2	19458	30217.5	787.991	6053.32
Misamis Occidental	104200000	2038	96028.5	1341.8	12527	43010.2	77649.1	2470.45	207.242	87728.2	174911	917.552	12192.1	9907.17	11115	1462.48	902.532	5020.31	129493	9919.52	37963.2	19843.6	30802.8	787.484	6109.7
Misamis Occidental	104200000	2039	98322.1	1388.87	12814.7	44603.2	79862.4	2539.7	209.554	90010.9	180357	945.319	12217.1	9927.51	10819	1439.41	959.124	5295.53	131364	9966.02	38552	20257.3	31391.7	786.827	6169.35
Misamis Occidental	104200000	2040	100636	1434.98	13102.9	46131.6	82025	2611.08	212.041	92337.5	185998	973.956	12242.2	9947.85	10539.5	1422.32	1015.18	5562.89	133255	10012.5	39157.4	20698.3	31984.3	786.017	6232.16
Misamis Oriental	104300000	2020	92773.1	1096.2	12476.5	35955.2	72934.8	2072.17	241.673	79264.8	134623	724.121	20666.8	16793.6	20570	2121.46	581.079	2494.09	149152	45849.2	42200.3	18654.9	32802	1160.18	7433.71
Misamis Oriental	104300000	2021	95678.5	1140.28	12836.6	37244.6	75168.5	2162.42	246.866	82183.4	140765	759.461	20865.7	16955.2	20602.7	2157	684.726	2703.15	152214	36698.9	43180.1	19338.6	33619.8	1169.16	7570.42
Misamis Oriental	104300000	2022	98620.8	1183.55	13198.9	38468.7	77355.7	2255.67	252.266	85168.9	147143	796.04	21064.5	17116.8	20649.8	2199.27	788.96	2905.27	155304	27896.9	44181.1	20057.1	34444.2	1177.83	7710.71
Misamis Oriental	104300000	2023	101600	1226.04	13563.4	39628.7	79497.6	2351.92	257.869	88221.3	153757	833.853	21263.4	17278.4	20711.1	2248.15	893.819	3100.63	158422	19425.3	45202.9	20810.2	35275.2	1186.18	7854.53
Misamis Oriental	104300000	2024	104616	1267.78	13930.1	40725.8	81595.4	2451.14	263.673	91340.3	160605	872.893	21462.3	17440	20786	2303.56	999.338	3289.43	161568	16855.5	46245.4	21597.4	36112.9	1194.22	8001.82
Misamis Oriental	104300000	2025	107670	1308.78	14299.1	41761.4	83650	2553.31	269.677	94525.6	167686	913.155	21661.2	17601.6	20874.2	2365.41	1105.55	3471.83	164741	17070.4	47308.4	22418.5	36957.3	1201.93	8152.54
Misamis Oriental	104300000	2026	110981	1364.85	14713.7	43526.8	86441.1	2653.13	274.821	97806.5	174587	952.376	21869.6	17771	20786.3	2380.88	1238.03	3759.04	168063	17299.8	48352.6	23122.4	37875.2	1210.13	8289.91
Misamis Oriental	104300000	2027	114332	1419.96	15130.6	45217.2	89178.2	2756.27	280.197	101161	181753	992.97	22078.1	17940.4	20715.4	2403.96	1371.01	4038.14	171415	17529.1	49420.4	23865.1	38800.3	1218	8431.34
Misamis Oriental	104300000	2028	117724	1474.17	15549.7	46834.5	91862.9	2862.72	285.803	104589	189185	1034.93	22286.5	18109.8	20660.7	2434.53	1504.54	4309.4	174799	17758.5	50511.4	24646.4	39732.5	1225.53	8576.74
Misamis Oriental	104300000	2029	121155	1527.49	15971.3	48380.1	94496.7	2972.45	291.634	108090	196880	1078.24	22495	18279.2	20622	2472.45	1638.66	4573.04	178213	17987.8	51625.4	25465.7	40672.1	1232.71	8726.06
Misamis Oriental	104300000	2030	124627	1579.96	16395.2	49855.7	97080.9	3085.45	297.687	111664	204837	1122.89	22703.5	18448.6	20598.6	2517.62	1773.42	4829.29	181658	18217.1	52762.3	26322.8	41618.9	1239.54	8879.24
Misamis Oriental	104300000	2031	128399	1651.23	16873.4	52247.3	100579	3194.88	302.58	115337	212535	1166.04	22921.9	18626.1	20345.5	2503.3	1941.9	5217.93	185248	18461.9	53863	27025.8	42649.3	1246.66	9013.27
Misamis Oriental	104300000	2032	132215	1721.38	17353.9	54552.4	104013	3308	307.736	119092	220533	1210.7	23140.4	18803.7	20112.1	2497.66	2110.73	5597.05	188872	18706.6	54990.2	27772.4	43687.6	1253.4	9151.92
Misamis Oriental	104300000	2033	136074	1790.46	17836.8	56773.4	107387	3424.78	313.15	122926	228830	1256.87	23358.9	18981.2	19898	2500.52	2279.98	5966.99	192531	18951.4	56143.4	28562.2	44733.7	1259.78	9295.08
Misamis Oriental	104300000	2034	139977	1858.49	18322.2	58912.3	110702	3545.2	318.818	126842	237424	1304.54	23577.4	19158.7	19702.3	2511.71	2449.72	6328.05	196224	19196.2	57322.3	29394.5	45787.6	1265.79	9442.68
Misamis Oriental	104300000	2035	143924	1925.53	18810.1	60971	113959	3669.22	324.737	130838	246313	1353.7	23795.9	19336.3	19524.6	2531.09	2619.99	6680.5	199950	19440.9	58526.7	30268.9	46849.4	1271.43	9594.63
Misamis Oriental	104300000	2036	148221	2016.05	19362.7	64179.8	118351	3788.02	329.105	134932	254832	1400.69	24024.9	19522.3	19048.9	2474.33	2833.37	7199.97	203812	19702.1	59671.5	30941.6	48006.7	1277.05	9719.91
Misamis Oriental	104300000	2037	152565	2105.24	19917.7	67288.1	122669	3910.92	333.772	139116	263690	1449.36	24253.9	19708.4	18596.7	2427.51	3046.89	7708.19	207714	19963.3	60846.1	31663.5	49172.3	1282.28	9850.45
Misamis Oriental	104300000	2038	156956	2193.14	20475.2	70299.2	126916	4037.89	338.732	143390	272885	1499.71	24482.9	19894.5	18167.1	2390.39	3260.63	8205.58	211653	20224.5	62049.9	32433.9	50346.5	1287.12	9986.15
Misamis Oriental	104300000	2039	161394	2279.82	21035.1	73215.5	131093	4168.89	343.98	147752	282416	1551.73	24711.9	20080.6	17759.2	2362.76	3474.69	8692.53	215631	20485.7	63282.6	33252.1	51529.1	1291.56	10126.9
Misamis Oriental	104300000	2040	165880	2365.3	21597.7	76039.6	135203	4303.89	349.511	152202	292280	1605.39	24940.9	20266.7	17372.4	2344.44	3689.15	9169.4	219647	20746.9	64543.8	34117.3	52720.2	1295.61	10272.6
Cagayan de Oro City	104305000	2020	72076.7	851.653	9693.14	27934.1	56664.1	1609.9	187.759	61581.9	121700	562.58	14709.6	11952.8	15981.2	1648.19	453.238	1937.7	115878	30733.8	32786	14493.2	25484.4	901.36	5775.35
Cagayan de Oro City	104305000	2021	74726.7	890.578	10025.6	29088.8	58708	1688.89	192.807	64186.8	128233	593.153	14900.5	12108	16091.1	1684.66	531.755	2111.22	118882	24635.9	33724.5	15103.8	26257.7	913.14	5912.64
Cagayan de Oro City	104305000	2022	77415.3	929.062	10360.8	30197.1	60722.6	1770.66	198.024	66855.9	135029	624.875	15091.5	12263.2	16209.7	1726.38	611.711	2280.57	121911	18753.7	34681.2	15744.5	27038	924.575	6052.75
Cagayan de Oro City	104305000	2023	80142.4	967.106	10698.8	31259.2	62708	1855.2	203.408	69589.2	142087	657.746	15282.4	12418.3	16336.9	1773.35	693.14	2445.79	124964	13076.6	35656.2	16415.1	27825.2	935.666	6195.67
Cagayan de Oro City	104305000	2024	82908	1004.71	11039.5	32275.1	64664.1	1942.52	208.96	72386.8	149410	691.764	15473.4	12573.5	16472.8	1825.56	776.071	2606.86	128042	11361.9	36649.3	17115.9	28619.3	946.412	6341.41
Cagayan de Oro City	104305000	2025	85712.1	1041.88	11383	33244.8	66590.9	2032.61	214.68	75248.6	156997	726.931	15664.3	12728.7	16617.2	1883.02	860.53	2763.81	131145	11521.8	37660.6	17846.6	29420.5	956.814	6489.96
Cagayan de Oro City	104305000	2026	88814.9	1092.25	11775	34833.3	69176.4	2123.22	219.931	78271.8	164696	762.16	15867.7	12893.9	16634.7	1905.35	959.043	3008.25	134496	11693.6	38695.2	18504.2	30310.5	968.437	6634.18
Cagayan de Oro City	104305000	2027	91960.8	1142.12	12170	36369.6	71728.7	2216.95	225.371	81366.9	172695	798.675	16071	13059.1	16662	1933.58	1059.12	3247.99	137874	11865.4	39750.3	19195.4	31208.2	979.676	6781.58
Cagayan de Oro City	104305000	2028	95149.7	1191.49	12568	37853.8	74247.9	2313.79	230.999	84533.8	180994	836.476	16274.4	13224.4	16699	1967.7	1160.8	3483.06	141281	12037.2	40825.7	19920.4	32113.7	990.53	6932.13
Cagayan de Oro City	104305000	2029	98381.7	1240.37	12969.2	39286.2	76734.3	2413.73	236.816	87772.7	189595	875.562	16477.7	13389.6	16745.7	2007.71	1264.12	3713.46	144715	12209	41921.5	20679	33027	1001	7085.84
Cagayan de Oro City	104305000	2030	101657	1288.75	13373.4	40666.7	79187.8	2516.77	242.82	91083.4	198499	915.933	16681	13554.8	16802.1	2053.59	1369.12	3939.2	148177	12380.8	43037.7	21471.2	33948.1	1011.08	7242.7
Cagayan de Oro City	104305000	2031	105287	1354.01	13836.2	42842.7	82474.4	2619.8	248.115	94576.5	207491	956.149	16897.6	13730.8	16683.3	2052.71	1491.66	4278.7	151903	12565.4	44167.7	22161.1	34972.4	1022.26	7390.88
Cagayan de Oro City	104305000	2032	108966	1418.69	14302.4	44959.8	85723.4	2726.31	253.623	98150.1	216826	997.807	17114.1	13906.8	16575.6	2058.47	1615.91	4612.85	155660	12750	45320.6	22888.8	36005.4	1033	7542.62
Cagayan de Oro City	104305000	2033	112693	1482.81	14772	47018.1	88935	2836.31	259.342	101804	226505	1040.9	17330.7	14082.7	16478.9	2070.86	1741.89	4941.69	159448	12934.6	46496.3	23654.4	37047.1	1043.32	7697.92
Cagayan de Oro City	104305000	2034	116468	1546.36	15245	49017.9	92109.4	2949.78	265.272	105539	236529	1085.44	17547.2	14258.7	16393.3	2089.86	1869.66	5265.25	163268	13119.2	47695	24457.7	38097.5	1053.2	7856.77
Cagayan de Oro City	104305000	2035	120291	1609.35	15721.4	50959.4	95246.7	3066.72	271.414	109354	246899	1131.42	17763.8	14434.6	16318.6	2115.47	1999.26	5583.54	167118	13303.8	48916.4	25298.6	39156.6	1062.66	8019.16
Cagayan de Oro City	104305000	2036	124537	1693.91	16268.8	53924.7	99440.2	3182.74	276.518	113372	257304	1176.88	17994.4	14622	16005.1	2078.97	2150.63	6049.51	171246	13502.1	50136.8	25997.5	40335.8	1072.99	8166.79
Cagayan de Oro City	104305000	2037	128837	1777.82	16820	56823.1	103591	3302.67	281.861	117480	268101	1223.95	18225	14809.4	15704.4	2049.97	2303.82	6509.36	175408	13700.5	51382.9	26739	41524.7	1082.85	8318.44
Cagayan de Oro City	104305000	2038	133191	1861.07	17374.9	59654.9	107699	3426.5	287.443	121678	279291	1272.64	18455.6	14996.8	15416.4	2028.46	2458.9	6963.14	179606	13898.9	52654.7	27523	42723.3	1092.23	8474.11
Cagayan de Oro City	104305000	2039	137598	1943.68	17933.7	62420.6	111764	3554.22	293.263	125967	290877	1322.94	18686.2	15184.2	15140.8	2014.4	2615.92	7410.9	183839	14097.2	53952.2	28349.4	43931.6	1101.14	8633.78
Cagayan de Oro City	104305000	2040	142060	2025.65	18496.3	65120.3	115788	3685.85	299.321	130346	302859	1374.86	18916.8	15371.6	14877.8	2007.78	2774.94	7852.68	188106	14295.6	55275.3	29218.1	45149.6	1109.56	8797.43
Davao del Norte	112300000	2020	106123	1253.94	14271.8	41129.1	83430.2	2370.35	276.45	90671	137730	828.323	23789.8	19331.4	23530.1	2426.74	519.627	2853	170615	78172.8	48272.9	21339.3	37522.3	1327.13	8503.43
Davao del Norte	112300000	2021	109559	1305.7	14698.8	42647.8	86073.3	2476.12	282.68	94105.8	142784	869.637	24200.2	19664.8	23591.6	2469.92	620.324	3095.3	174296	70309.1	49444.4	22144.1	38497.1	1338.78	8668.67
Davao del Norte	112300000	2022	113039	1356.59	15128.6	44092.8	88665.2	2585.45	289.148	97620.8	147943	912.423	24610.5	19998.2	23668.9	2520.8	720.149	3330.02	178010	63000.4	50640.4	22989.5	39479.9	1350.04	8838.03
Davao del Norte	112300000	2023	116565	1406.63	15561.1	45465.7	91207.1	2698.34	295.851	101216	153208	956.674	25020.9	20331.7	23761.7	2579.29	819.173	3557.33	181757	56225.4	51861	23875.4	40471	1360.9	9011.44
Davao del Norte	112300000	2024	120136	1455.85	15996.6	46767.4	93699.8	2814.75	302.788	104890	158580	1002.38	25431.2	20665.1	23869.5	2645.29	917.464	3777.41	185536	49964.5	53105.7	24801.3	41470.1	1371.38	9188.86
Davao del Norte	112300000	2025	123752	1504.27	16434.9	47999	96144.4	2934.69	309.957	108644	164057	1049.55	25841.6	20998.6	23992.1	2718.72	1015.08	3990.4	189348	44200.1	54374.6	25767.1	42477.4	1381.45	9370.24
Davao del Norte	112300000	2026	127688	1570.31	16928.7	50079.4	99454.1	3052.54	316.193	112530	169874	1095.75	26287.3	21360.8	23915.5	2739.3	1149.18	4324.93	193363	32493.7	55631.7	26603.2	43577	1392.31	9537.89
Davao del Norte	112300000	2027	131674	1635.34	17425.5	52075.6	102704	3174.34	322.697	116505	175810	1143.58	26733	21723	23857.4	2768.59	1282.09	4650.63	197415	21444.6	56916.3	27484.9	44685.4	1402.75	9710.18
Davao del Norte	112300000	2028	135708	1699.38	17925.3	53989.5	105897	3300.07	329.466	120567	181865	1193.04	27178.8	22085.2	23817.1	2806.46	1413.91	4967.75	201504	19295.5	58228.2	28411.7	45802.6	1412.76	9887.03
Davao del Norte	112300000	2029	139792	1762.47	18428.2	55822.5	109033	3429.71	336.496	124718	188039	1244.1	27624.5	22447.4	23794.3	2852.79	1544.73	5276.52	205628	19565	59567.1	29383.2	46928.7	1422.34	10068.4
Davao del Norte	112300000	2030	143926	1824.62	18934.1	57576.1	112114	3563.25	343.786	128956	194331	1296.78	28070.2	22809.6	23788.4	2907.48	1674.63	5577.13	209789	19834.5	60932.8	30399	48063.8	1431.49	10254.2
Davao del Norte	112300000	2031	148434	1908.88	19506.3	60399.8	116273	3693.4	349.794	133334	201010	1347.98	28554.4	23203	23520.1	2893.91	1851.51	6032.12	214153	20123.7	62267.7	31242.8	49304.2	1441.18	10419.7
Davao del Norte	112300000	2032	152996	1991.95	20081.6	63126.9	120362	3827.95	356.105	137810	207823	1400.99	29038.6	23596.5	23273.3	2890.24	2026.78	6476.79	218558	20412.9	63633.4	32137.6	50554.3	1450.41	10590.4
Davao del Norte	112300000	2033	157612	2073.85	20660	65759.5	124384	3966.85	362.715	142383	214769	1455.81	29522.8	23989.9	23047.4	2896.3	2200.57	6911.44	223004	20702	65029.7	33083	51814.1	1459.18	10766.3
Davao del Norte	112300000	2034	162282	2154.63	21241.7	68299.6	128342	4110.1	369.62	147053	221848	1512.41	30007	24383.3	22841.7	2911.93	2373.01	7336.38	227490	20991.2	66456.2	34078.3	53083.6	1467.49	10947.3
Davao del Norte	112300000	2035	167005	2234.33	21826.7	70749	132235	4257.66	376.815	151820	229061	1570.79	30491.1	24776.8	22655.8	2937	2544.2	7751.86	232017	21280.4	67912.7	35123.2	54362.7	1475.33	11133.3
Davao del Norte	112300000	2036	172168	2341.76	22491	74548.6	137472	4400.01	382.275	156732	236709	1626.98	31017.1	25204.1	22126.4	2874.09	2775.68	8363.2	236740	21590.6	69312	35940.5	55762.6	1483.37	11290.2
Davao del Norte	112300000	2037	177388	2447.77	23158.5	78236.3	142628	4547.25	388.078	161751	244507	1685.18	31543	25631.5	21622.5	2822.49	3005.01	8962.35	241510	21900.9	70746	36815.4	57172.9	1490.92	11453.2
Davao del Norte	112300000	2038	182668	2552.4	23829.2	81815	147706	4699.35	394.221	166879	252456	1745.39	32069	26058.9	21143.1	2781.97	3232.36	9549.75	246325	22211.1	72214.4	37747	58593.8	1497.97	11622
Davao del Norte	112300000	2039	188005	2655.71	24503.4	85287.4	152708	4856.26	400.696	172113	260554	1807.58	32594.9	26486.2	20687.4	2752.34	3457.9	10125.8	251185	22521.3	73716.7	38734.7	60025.2	1504.52	11796.6
Davao del Norte	112300000	2040	193402	2757.74	25181.1	88655.6	157635	5017.96	407.5	177454	268803	1871.75	33120.8	26913.6	20254.8	2733.42	3681.75	10690.7	256090	22831.6	75252.6	39777.9	61467.3	1510.57	11976.9
Davao del Sur	112400000	2020	65003.2	768.073	8741.87	25192.7	51103.1	1451.9	169.333	55538.3	83532	507.369	14060	11425	14412.8	1486.44	1040.04	1747.53	104506	47603	29568.4	13070.9	22983.4	812.901	5208.57
Davao del Sur	112400000	2021	66788.7	795.975	8960.62	25998.7	52471.7	1509.48	172.326	57368.4	86241	530.144	14180.8	11523.1	14381.8	1505.7	1185.42	1886.95	106254	42576.4	30142.1	13499.4	23468.4	816.14	5284.56
Davao del Sur	112400000	2022	68593.8	823.196	9180.22	26756.1	53803.3	1568.89	175.459	59237.6	89004	553.671	14301.5	11621.3	14362.6	1529.66	1332.08	2020.7	108019	37943.3	30729.3	13950.4	23957	819.22	5363.04
Davao del Sur	112400000	2023	70418.5	849.765	9400.7	27466.4	55099.4	1630.1	178.728	61145.8	91821	577.94	14422.3	11719.4	14354.7	1558.18	1480.05	2149.03	109802	33683.1	31329.9	14423.5	24449.1	822.139	5443.94
Davao del Sur	112400000	2024	72262.9	875.71	9622.11	28131.1	56361.4	1693.1	182.131	63092.6	94692	602.945	14543.1	11817.5	14357.8	1591.17	1629.39	2272.15	111602	29777	31943.7	14918.3	24944.7	824.897	5527.2
Davao del Sur	112400000	2025	74127.2	901.056	9844.49	28751.4	57590.4	1757.88	185.664	65077.9	97617	628.678	14663.9	11915.7	14371.2	1628.51	1780.12	2390.25	113419	26207.8	32570.3	15434.5	25444	827.49	5612.77
Davao del Sur	112400000	2026	76121.8	936.148	10092.1	29855	59289.9	1819.78	188.499	67085.4	100668	653.234	14789.8	12018	14257.3	1633.04	1955.33	2578.32	115274	19159.5	33165	15859.6	25978.6	830.031	5686.05
Davao del Sur	112400000	2027	78136.9	970.433	10340.5	30902.4	60946.2	1883.69	191.493	69135.6	103779	678.616	14915.8	12120.4	14157.3	1642.92	2131.73	2759.74	117149	12575.9	33774.9	16309.9	26516.9	832.408	5762.15
Davao del Sur	112400000	2028	80172.9	1003.95	10589.8	31895.6	62561.1	1949.59	194.639	71228	106951	704.813	15041.7	12222.8	14070.5	1657.98	2309.39	2934.82	119043	11255.5	34399.6	16784.9	27059	834.619	5841
Davao del Sur	112400000	2029	82229.8	1036.73	10840	32836.4	64136.4	2017.45	197.936	73362.5	110182	731.816	15167.7	12325.1	13996.5	1678.09	2488.36	3103.8	120956	11353.4	35039	17284	27604.8	836.659	5922.52
Davao del Sur	112400000	2030	84307.7	1068.81	11091	33726.4	65673.4	2087.25	201.38	75538.8	113473	759.617	15293.7	12427.5	13934.6	1703.12	2668.69	3266.93	122888	11451.4	35692.7	17806.9	28154.4	838.528	6006.64
Davao del Sur	112400000	2031	86535.6	1112.86	11371.9	35212.4	67785.7	2153.21	203.926	77732.3	116902	785.858	15425	12534.2	13712	1687.12	2879.44	3516.66	124849	11553.8	36301.3	18214.2	28743.8	840.192	6074.56
Davao del Sur	112400000	2032	88785.3	1155.94	11653.5	36633.1	69847.2	2221.39	206.651	79972.4	120399	813.01	15556.4	12641	13505.7	1677.23	3091.26	3758.54	126831	11656.1	36927.1	18649.8	29337.1	841.686	6145.71
Davao del Sur	112400000	2033	91056.8	1198.12	11935.9	37991	71860.2	2291.76	209.55	82258.6	123962	841.06	15687.8	12747.7	13315.1	1673.27	3304.22	3992.93	128836	11758.4	37569.4	19112.9	29934.4	843.008	6219.99
Davao del Sur	112400000	2034	93350.5	1239.43	12219	39288.5	73826.9	2364.28	212.619	84590.6	127593	869.995	15819.1	12854.5	13139.4	1675.05	3518.41	4220.16	130861	11860.8	38228.1	19603.1	30535.7	844.154	6297.3
Davao del Sur	112400000	2035	95666.4	1279.9	12503.1	40527.6	75748.9	2438.94	215.853	86968	131289	899.807	15950.5	12961.2	12978	1682.42	3733.89	4440.55	132908	11963.1	38902.8	20119.8	31140.9	845.121	6377.57
Davao del Sur	112400000	2036	98155.2	1335.07	12822.4	42501.2	78374.8	2508.51	217.94	89355	135135	927.565	16087.5	13072.5	12614.6	1638.56	3987.03	4767.98	134969	12070	39515.8	20490.2	31791.1	845.691	6436.73
Davao del Sur	112400000	2037	100667	1389.1	13142.3	44398.6	80940.6	2580.54	220.232	91792.9	139057	956.331	16224.5	13183.9	12270.6	1601.74	4241.05	5086.08	137055	12177	40148	20892.5	32445.3	846.087	6499.61
Davao del Sur	112400000	2038	103202	1442.03	13462.8	46223	83449.3	2654.99	222.722	94281.3	143053	986.09	16361.5	13295.2	11945.2	1571.73	4496.06	5395.31	139166	12283.9	40798.9	21325.9	33103.7	846.306	6566.07
Davao del Sur	112400000	2039	105760	1493.93	13784	47977.1	85903.4	2731.81	225.405	96819.5	147123	1016.83	16498.6	13406.5	11637.4	1548.29	4752.14	5696.1	141300	12390.8	41468.2	21789.6	33766.3	846.344	6636.01
Davao del Sur	112400000	2040	108341	1544.85	14106.1	49663.6	88305.2	2810.99	228.275	99407.3	151267	1048.53	16635.6	13517.9	11346.4	1531.22	5009.39	5988.8	143458	12497.7	42155.4	22283	34433.1	846.198	6709.32
Davao City	112402000	2020	173060	2044.87	23273.8	67071.3	136054	3865.45	450.821	147862	238263	1350.79	36058.6	29300.8	38371.7	3957.4	165.077	4652.52	278230	116676	78721	34799.1	61189.4	2164.22	13867
Davao City	112402000	2021	179126	2134.79	24032.2	69728.1	140728	4048.41	462.175	153861	247718	1421.84	36560.3	29708.5	38571.7	4038.26	201.122	5060.76	284970	104719	80840.4	36205.1	62941.8	2188.87	14173.1
Davao City	112402000	2022	185277	2223.51	24796.5	72270.4	145327	4237.69	473.928	160005	257377	1495.51	37062.1	30116.3	38794.5	4131.72	236.382	5458.07	291768	93642.1	83002.2	37681	64709.6	2212.77	14486
Davao City	112402000	2023	191513	2311.05	25566.5	74698.8	149851	4433.29	486.076	166294	267240	1571.79	37563.9	30524	39039.7	4237.7	270.88	5844.6	298622	83405.8	85206.1	39226.6	66492.7	2235.92	14805.5
Davao City	112402000	2024	197834	2397.43	26342.4	77014.4	154301	4635.21	498.619	172728	277306	1650.68	38065.6	30931.7	39307.2	4356.14	304.642	6220.47	305532	73974.9	87452.1	40841.7	68291.2	2258.32	15131.8
Davao City	112402000	2025	204240	2482.65	27124.2	79217.8	158677	4843.42	511.554	179307	287576	1732.18	38567.4	31339.4	39596.6	4486.98	337.689	6585.78	312500	65316.9	89740.1	42526.1	70105	2279.96	15464.7
Davao City	112402000	2026	211284	2598.37	28011.7	82865.6	164565	5050.98	523.199	186202	298613	1813.12	39104.1	31775.5	39572.7	4532.67	388.098	7156.39	319955	47917.1	92052.8	44019.9	72106.2	2303.84	15782.2
Davao City	112402000	2027	218421	2712.71	28905.5	86383.3	170367	5265.6	535.291	193259	309879	1896.98	39640.7	32211.6	39574.8	4592.55	437.52	7714.48	327473	31559	94413	45592.1	74124.3	2326.88	16107.3
Davao City	112402000	2028	225653	2825.69	29805.8	89772.4	176083	5487.27	547.827	200476	321375	1983.75	40177.4	32647.7	39602.6	4666.51	485.994	8260.26	335055	28339.8	96820.3	47242.3	76159.4	2349.1	16439.9
Davao City	112402000	2029	232979	2937.33	30712.4	93034	181715	5715.97	560.805	207855	333102	2073.43	40714.1	33083.8	39655.7	4754.48	533.552	8793.87	342701	28680.1	99274.7	48970.1	78211.6	2370.48	16780
Davao City	112402000	2030	240399	3047.66	31625.5	96169.1	187264	5951.68	574.224	215395	345059	2166.01	41250.7	33519.9	39733.8	4856.36	580.224	9315.47	350410	29020.3	101776	50775.3	80280.7	2391.02	17127.6
Davao City	112402000	2031	248572	3196.67	32665.8	101147	194714	6185.07	585.774	223285	357898	2257.37	41824.7	33986.3	39387.4	4846.22	649.371	10101.6	358627	29381.7	104275	52320	82566.2	2413.44	17449.1
Davao City	112402000	2032	256850	3344.08	33712.9	105977	202064	6426.35	597.828	231355	370997	2351.99	42398.7	34452.8	39071.2	4852.13	717.271	10873.2	366915	29743.1	106828	53952.6	84870.5	2434.95	17779.2
Davao City	112402000	2033	265232	3489.91	34767.1	110661	209316	6675.49	610.383	239605	384357	2449.86	42972.7	34919.2	38784.6	4873.94	783.974	11630.7	375275	30104.5	109433	55672.6	87193.6	2455.53	18117.7
Davao City	112402000	2034	273719	3634.2	35828.3	115200	216472	6932.47	623.434	248034	397977	2550.97	43546.8	35385.6	38526.9	4911.53	849.529	12374.2	383706	30465.9	112091	57479.6	89535.6	2475.2	18464.7
Davao City	112402000	2035	282310	3776.97	36896.5	119596	223534	7197.27	636.98	256641	411857	2655.32	44120.8	35852	38297.9	4964.79	913.977	13104	392208	30827.3	114802	59373.2	91896.3	2493.94	18820.1
Davao City	112402000	2036	291792	3968.85	38118	126346	232989	7457.19	647.884	265631	426745	2757.43	44734.7	36350.9	37500.2	4871.04	1007.42	14174	401230	31211.2	117471	60912.4	94507.1	2514.03	19134.8
Davao City	112402000	2037	301389	4158.84	39347	132926	242330	7725.93	659.358	274821	441927	2863.18	45348.6	36849.8	36737.4	4795.5	1099.28	15227.3	410333	31595.1	120200	62550.6	97138.7	2533.12	19459.3
Davao City	112402000	2038	311101	4347	40583.6	139339	251558	8003.45	671.397	284211	457404	2972.57	45962.6	37348.7	36008.8	4737.97	1189.62	16264.2	419516	31979.1	122988	64286.9	99791.1	2551.19	19793.4
Davao City	112402000	2039	320929	4533.36	41827.9	145587	260675	8289.73	683.996	293800	473176	3085.57	46576.5	37847.6	35313.8	4698.3	1278.5	17284.9	428778	32363	125836	66120.9	102464	2568.24	20137.1
Davao City	112402000	2040	330872	4717.96	43079.9	151672	269683	8584.75	697.152	303589	489242	3202.19	47190.5	38346.5	34651.9	4676.34	1365.99	18289.8	438119	32746.9	128742	68052.1	105158	2584.28	20490.2
Davao Oriental	112500000	2020	57378.8	677.984	7716.51	22237.8	45109.1	1281.61	149.471	49024.1	67376	447.859	12700.8	10320.5	12722.3	1312.09	145.641	1542.56	92248.4	44148.4	26100.2	11537.8	20287.6	717.554	4597.64
Davao Oriental	112500000	2021	58947.6	702.526	7908.63	22946.5	46311.4	1332.27	152.095	50633.3	69410	467.905	12784.4	10388.5	12693.4	1328.93	177.031	1665.42	93779.3	39397.7	26603.3	11914.5	20713.2	720.324	4664.15
Davao Oriental	112500000	2022	60533.5	726.464	8101.47	23612.1	47481	1384.53	154.841	52276.8	71484	488.61	12868	10456.4	12674.9	1349.91	207.751	1783.26	95326	35032.6	27118.4	12311.1	21141.8	722.955	4732.84
Davao Oriental	112500000	2023	62136.5	749.823	8295.08	24236.1	48619.2	1438.38	157.708	53954.4	73597	509.968	12951.6	10524.4	12666.5	1374.92	237.823	1896.29	96888	31031.3	27645.2	12727.1	21573.6	725.447	4803.67
Davao Oriental	112500000	2024	63756.8	772.629	8489.48	24819.7	49727.1	1493.81	160.692	55665.9	75749	531.971	13035.2	10592.3	12667.7	1403.87	267.269	2004.69	98465.2	27373.7	28183.5	13162.2	22008.5	727.797	4876.59
Davao Oriental	112500000	2025	65394.3	794.903	8684.72	25364.2	50805.8	1550.78	163.791	57411.2	77940	554.615	13118.9	10660.2	12678.2	1436.66	296.109	2108.66	100057	24041.7	28733.3	13616.1	22446.4	730.004	4951.54
Davao Oriental	112500000	2026	67145.6	825.759	8902.08	26334.6	52298.5	1605.19	166.272	59174.8	80214	576.206	13205.2	10730.4	12576.1	1440.47	339.079	2274.29	101681	17536.4	29254.3	13989.5	22915.2	732.155	5015.56
Davao Oriental	112500000	2027	68914.9	855.898	9120.11	27255.2	53753.1	1661.37	168.892	60975.9	82531	598.523	13291.6	10800.6	12486.4	1449.01	381.21	2434.03	103322	11484.9	29788.6	14385	23387.3	734.164	5082.08
Davao Oriental	112500000	2028	70702.3	885.355	9338.85	28127.8	55171	1719.29	171.647	62814	84893	621.555	13378	10870.8	12408.4	1462.13	422.534	2588.13	104981	10256.6	30336.1	14802.1	23862.5	736.027	5151.02
Davao Oriental	112500000	2029	72507.9	914.161	9558.37	28954.2	56553.7	1778.93	174.535	64689	87298	645.295	13464.4	10941	12341.7	1479.69	463.082	2736.84	106656	10323.7	30896.4	15240.5	24341.1	737.743	5222.31
Davao Oriental	112500000	2030	74331.9	942.344	9778.7	29735.7	57902.6	1840.28	177.552	66600.6	89746	669.735	13550.7	11011.2	12285.8	1501.6	502.88	2880.37	108348	10390.7	31469.4	15699.9	24823	739.309	5295.9
Davao Oriental	112500000	2031	76286.8	981.057	10025.1	31042	59757.5	1898.2	179.774	68526.1	92285	692.786	13639.9	11083.7	12088	1487.31	560.703	3100.17	110062	10460	32002	16057	25339.5	740.684	5355.12
Davao Oriental	112500000	2032	78260.6	1018.92	10272.1	32290.6	61567.5	1958.07	182.155	70492.5	94873	716.635	13729.1	11156.2	11904.8	1478.41	617.469	3313	111797	10529.2	32549.7	16439	25859.5	741.913	5417.19
Davao Oriental	112500000	2033	80253.6	1055.97	10519.8	33483.7	63334.5	2019.86	184.689	72499.2	97511	741.273	13818.4	11228.6	11735.4	1474.75	673.223	3519.19	113550	10598.5	33112.1	16845.3	26382.9	742.991	5482.03
Davao Oriental	112500000	2034	82265.7	1092.25	10768.1	34623.2	65060.4	2083.54	187.372	74546	100196	766.689	13907.6	11301.1	11579.2	1476.15	728.006	3719.05	115322	10667.7	33688.8	17275.4	26909.8	743.916	5549.54
Davao Oriental	112500000	2035	84297.3	1127.8	11017.2	35711.2	66746.8	2149.09	190.201	76632.7	102930	792.873	13996.8	11373.6	11435.7	1482.48	781.857	3912.83	117113	10737	34279.6	17728.7	27440.1	744.686	5619.65
Davao Oriental	112500000	2036	86479.6	1176.27	11297.2	37445.7	69052.1	2210.12	192.016	78726.2	105763	817.231	14088.9	11448.5	11114.1	1443.65	858.628	4200.83	118914	10808.6	34815.4	18052.9	28009.5	745.096	5671.08
Davao Oriental	112500000	2037	88681.8	1223.71	11577.6	39112.7	71304.1	2273.31	194.012	80864.4	108651	842.474	14181.1	11523.4	10809.8	1411.05	934.061	4480.55	120738	10880.1	35368.1	18405.1	28582.5	745.355	5725.79
Davao Oriental	112500000	2038	90904.1	1270.2	11858.6	40715.1	73505.5	2338.62	196.183	83046.8	111594	868.588	14273.2	11598.3	10521.8	1384.44	1008.22	4752.41	122583	10951.7	35937.4	18784.7	29159.1	745.461	5783.67
Davao Oriental	112500000	2039	93146.7	1315.77	12140.2	42255.4	75658.6	2406.02	198.524	85272.9	114591	895.56	14365.4	11673.2	10249.5	1363.64	1081.15	5016.78	124449	11023.3	36522.7	19191	29739.3	745.41	5844.6
Davao Oriental	112500000	2040	95409.7	1360.46	12422.4	43735.9	77765.3	2475.48	201.029	87542.3	117642	923.377	14457.5	11748	9992.16	1348.46	1152.92	5274	126335	11094.9	37123.9	19623.4	30323.3	745.198	5908.51
Davao de Oro/Compostela Valley	118200000	2020	75944.9	897.36	10213.4	29433.2	59705.1	1696.3	197.836	64886.9	91544	592.773	16063.9	13053.3	16838.8	1736.65	2777.5	2041.69	122097	56949.8	34545.5	15271.1	26852.1	949.734	6085.31
Davao de Oro/Compostela Valley	118200000	2021	78085.6	930.609	10476.2	30396.2	61346.9	1764.8	201.474	67071.9	94373	619.815	16172.2	13141.4	16814.4	1760.38	3172.35	2206.11	124226	50899.5	35240.4	15782.7	27437.9	954.184	6178.41
Davao de Oro/Compostela Valley	118200000	2022	80250.4	963.087	10740.3	31303	62946.5	1835.5	205.276	69304.3	97257	647.76	16280.5	13229.4	16803.3	1789.6	3577.38	2364.1	126376	45328.5	35951.4	16321	28028.2	958.436	6274.42
Davao de Oro/Compostela Valley	118200000	2023	82439.6	994.827	11005.5	32155.2	64505.4	1908.38	209.238	71583.9	100197	676.599	16388.8	13317.4	16805.2	1824.18	3992.65	2515.89	128546	40211	36678.2	16885.7	28622.8	962.486	6373.27
Davao de Oro/Compostela Valley	118200000	2024	84653.1	1025.86	11271.9	32954.4	66025.1	1983.4	213.359	73910.4	103192	706.325	16497.1	13405.4	16819.5	1863.99	4418.21	2661.74	130737	35523.5	37420.7	17476.1	29221.8	966.333	6474.89
Davao de Oro/Compostela Valley	118200000	2025	86891.2	1056.21	11539.6	33702.1	67506.9	2060.57	217.633	76283.7	106241	736.931	16605.5	13493.4	16845.8	1908.92	4854.12	2801.82	132949	31244.5	38178.6	18092.1	29825.2	969.975	6579.23
Davao de Oro/Compostela Valley	118200000	2026	89291.6	1098.11	11838.2	35020.2	69547.6	2134.62	221.112	78691.8	109416	766.25	16717.4	13584.4	16724	1915.57	5340.62	3024.4	135218	22825.2	38902.9	18603.5	30473.1	973.635	6669.79
Davao de Oro/Compostela Valley	118200000	2027	91717.6	1139.1	12137.8	36273.4	71539	2211.09	224.775	81151.7	112653	796.563	16829.4	13675.4	16617.9	1928.47	5838.27	3239.41	137510	14971.3	39645.2	19144.7	31125.7	977.086	6763.65
Davao de Oro/Compostela Valley	118200000	2028	94169.5	1179.22	12438.6	37463.9	73483.1	2289.95	228.62	83663	115952	827.86	16941.3	13766.3	16527	1947.43	6347.17	3447.18	139826	13390.1	40405.1	19715.2	31782.9	980.327	6860.72
Davao de Oro/Compostela Valley	118200000	2029	96647.4	1218.51	12740.6	38593.7	75381.6	2371.18	232.641	86225.4	119312	860.128	17053.3	13857.3	16450.5	1972.32	6867.39	3648	142164	13497.4	41182.5	20314.5	32444.8	983.354	6960.93
Davao de Oro/Compostela Valley	118200000	2030	99151.4	1256.99	13043.8	39664.5	77236.3	2454.74	236.836	88838.6	122733	893.36	17165.3	13948.3	16388	2002.98	7398.98	3842.12	144525	13604.6	41977	20942.1	33111.4	986.165	7064.21
Davao de Oro/Compostela Valley	118200000	2031	101843	1309.71	13383.5	41441.1	79776.2	2534.09	239.998	91482.3	126293	924.868	17281	14042.4	16137.5	1985.55	7994.55	4138.72	146933	13716.3	42722.7	21436.1	33828.3	988.812	7149.08
Davao de Oro/Compostela Valley	118200000	2032	104561	1361.34	13724.2	43142.4	82258.2	2616.11	243.37	94182.6	129923	957.472	17396.7	14136.4	15905.5	1975.26	8602.33	4426.38	149368	13828	43488.6	21963.6	34550	991.244	7237.73
Davao de Oro/Compostela Valley	118200000	2033	107307	1411.94	14066	44771.1	84684.8	2700.76	246.948	96938.9	133621	991.159	17512.5	14230.4	15691.4	1971.89	9222.43	4705.52	151828	13939.7	44274.3	22523.9	35276.7	993.455	7330.04
Davao de Oro/Compostela Valley	118200000	2034	110081	1461.56	14409	46329.8	87058.2	2788.01	250.725	99751	137388	1025.92	17628.2	14324.5	15494.3	1975.26	9854.96	4976.5	154314	14051.4	45079.4	23116.4	36008.3	995.444	7425.91
Davao de Oro/Compostela Valley	118200000	2035	112882	1510.23	14753.1	47820.8	89380.4	2877.84	254.698	102618	141223	1061.73	17744	14418.5	15313.5	1985.18	10500	5239.65	156825	14163.1	45903.6	23740.5	36744.9	997.206	7525.26
Davao de Oro/Compostela Valley	118200000	2036	115900	1576.43	15140.5	50184.7	92543.4	2962	257.34	105509	145212	1095.25	17863.6	14515.8	14895.1	1934.78	11225.2	5629.94	159369	14279.4	46659.5	24194.5	37538.3	998.575	7600.37
Davao de Oro/Compostela Valley	118200000	2037	118946	1641.33	15528.7	52460.7	95638	3049.12	260.223	108461	149278	1129.98	17983.2	14613	14498.8	1892.59	11963.8	6009.62	161942	14395.6	47438.1	24686.2	38336.8	999.722	7679.83
Davao de Oro/Compostela Valley	118200000	2038	122022	1705	15917.9	54652.3	98667.3	3139.15	263.339	111475	153421	1165.91	18102.9	14710.2	14123.6	1858.35	12715.8	6379.22	164544	14511.9	48239.1	25214.9	39140.6	1000.64	7763.48
Davao de Oro/Compostela Valley	118200000	2039	125126	1767.5	16308.2	56762.7	101634	3232.07	266.682	114549	157641	1203.03	18222.5	14807.4	13768.4	1831.81	13481.5	6739.17	167175	14628.2	49061.9	25779.7	39949.6	1001.33	7851.2
Davao de Oro/Compostela Valley	118200000	2040	128260	1828.88	16699.6	58794.7	104541	3327.82	270.246	117684	161936	1241.31	18342.1	14904.6	13432.6	1812.75	14260.9	7089.89	169834	14744.5	49906.1	26379.9	40763.9	1001.78	7942.88
Davao Occidental	118600000	2020	32459.4	383.538	4365.26	12580	25518.4	725.009	84.5564	27733.1	38023	253.355	7160.27	5818.36	7197.03	742.255	64.028	872.632	52185.2	26250	14765	6526.96	11476.8	405.923	2600.9
Davao Occidental	118600000	2021	33332.5	397.25	4472.01	12975.3	26187.2	753.344	86.0034	28631.1	39208	264.581	7201.9	5852.19	7177.58	751.457	71.1687	941.726	53028.4	23356.3	15043.1	6737.19	11712.5	407.314	2637.39
Davao Occidental	118600000	2022	34214.9	410.614	4579.14	13346.1	26837.4	782.57	87.5197	29548	40416	276.174	7243.53	5886.02	7164.14	763.001	79.3634	1007.94	53880.4	20708.1	15327.9	6958.51	11949.9	408.631	2675.11
Davao Occidental	118600000	2023	35106.7	423.645	4686.66	13693.2	27469.5	812.678	89.1037	30483.8	41647	288.128	7285.16	5919.84	7156.47	776.823	88.5954	1071.39	54741	18290.1	15619.3	7190.72	12188.9	409.872	2714.04
Davao Occidental	118600000	2024	36007.8	436.357	4794.6	14017.4	28084.3	843.656	90.7537	31438.4	42901	300.441	7326.79	5953.67	7154.31	792.862	98.849	1132.19	55610.1	16088.2	15917.2	7433.61	12429.7	411.037	2754.14
Davao Occidental	118600000	2025	36918.4	448.764	4902.97	14319.4	28682.5	875.496	92.4684	32411.5	44179	313.108	7368.42	5987.5	7157.48	811.065	110.11	1190.44	56487.4	14090	16221.4	7687.01	12672.2	412.125	2795.39
Davao Occidental	118600000	2026	37890.8	465.983	5023.52	14860.8	29512.5	905.825	93.8286	33392.8	45511	325.158	7411.26	6022.31	7096.81	812.872	115.569	1283.4	57379.5	10247.2	16508.4	7894.38	12931.2	413.161	2830.32
Davao Occidental	118600000	2027	38873	482.788	5144.4	15373.9	30320.6	937.134	95.2671	34394.8	46870	337.61	7454.1	6057.12	7043.23	817.348	122.216	1372.97	58281.2	6691.61	16802.9	8114.15	13192.1	414.121	2866.66
Davao Occidental	118600000	2028	39864.9	499.201	5265.64	15859.6	31107.7	969.409	96.7819	35417.2	48254	350.459	7496.94	6091.94	6996.39	824.41	130.03	1459.3	59192.6	5958.73	17104.8	8346.06	13454.7	415.003	2904.36
Davao Occidental	118600000	2029	40866.8	515.238	5387.28	16319.1	31874.7	1002.64	98.371	36459.9	49665	363.7	7539.78	6126.75	6956.01	833.984	138.991	1542.54	60113.2	5980.56	17413.8	8589.86	13719.1	415.806	2943.39
Davao Occidental	118600000	2030	41878.7	530.918	5509.33	16753.2	32622.4	1036.81	100.033	37522.9	51101	377.33	7582.62	6161.56	6921.82	846.002	149.079	1622.8	61043.1	6002.4	17729.9	8845.32	13985.3	416.528	2983.72
Davao Occidental	118600000	2031	42961.6	552.491	5645.73	17481.6	33653	1068.99	101.241	38591.1	52599	390.148	7626.71	6197.38	6807.46	837.588	152.14	1745.89	61982.6	6024.64	18022.2	9042.64	14270.2	417.123	3015.78
Davao Occidental	118600000	2032	44054.7	573.573	5782.41	18177.1	34657.8	1102.24	102.539	39681.8	54127	403.411	7670.8	6233.21	6701.46	832.233	156.549	1864.96	62932.9	6046.88	18323	9253.9	14556.9	417.64	3049.46
Davao Occidental	118600000	2033	45158.2	594.188	5919.4	18841	35637.9	1136.56	103.923	40794.8	55683	417.11	7714.88	6269.03	6603.41	829.832	162.276	1980.23	63893.9	6069.12	18632	9478.75	14845.5	418.076	3084.7
Davao Occidental	118600000	2034	46272.1	614.36	6056.75	19474.6	36594.6	1171.93	105.391	41930	57269	431.24	7758.97	6304.85	6512.96	830.292	169.294	2091.85	64865.3	6091.35	18949	9716.9	15136	418.431	3121.45
Davao Occidental	118600000	2035	47396.5	634.109	6194.49	20078.8	37528.6	1208.34	106.941	43087	58883	445.796	7803.06	6340.68	6429.77	833.529	177.58	2200	65847	6113.59	19273.8	9968.05	15428.3	418.702	3159.67
Davao Occidental	118600000	2036	48602.6	661.075	6349.16	21044.9	38808.1	1242.12	107.915	44245.1	60567	459.293	7848.42	6377.54	6246.25	811.349	177.375	2360.91	66831.3	6136.25	19566.6	10145.9	15741.7	418.752	3187.22
Davao Occidental	118600000	2037	49819.4	687.454	6504.03	21972.6	40057	1277.09	108.992	45427.7	62283	473.282	7893.79	6414.41	6072.66	792.693	178.703	2517.07	67827.8	6158.9	19869	10339.6	16057	418.723	3216.61
Davao Occidental	118600000	2038	51047	713.277	6659.15	22863.5	41276.8	1313.25	110.166	46634.7	64032	487.754	7939.16	6451.27	5908.51	777.43	181.528	2668.71	68836.2	6181.55	20180.5	10548.5	16374.2	418.612	3247.8
Davao Occidental	118600000	2039	52285.6	738.572	6814.57	23719	42469.1	1350.56	111.436	47865.8	65813	502.7	7984.52	6488.14	5753.31	765.445	185.813	2816.05	69856.3	6204.2	20501.1	10772.4	16693.4	418.417	3280.72
Davao Occidental	118600000	2040	53535.2	763.366	6970.33	24540.6	43634.8	1389.01	112.799	49120.7	67626	518.115	8029.89	6525	5606.69	756.632	191.528	2959.28	70887.8	6226.85	20830.5	11010.9	17014.6	418.137	3315.32

## Sheet: Estimated Utilization
Demand-based Projections for Services from 2020 to 2040
				OUTPATIENT - PRIMARY CARE																				OUTPATIENT - Hospitals				OUTPATIENT - Specific			INPATIENT							EQUIPMENT
UHCsite	psgc	year	population	out_pcf	x1_pcfvisit	x3_pcfvisit	x4_pcfvisit	x5_pcfvisit	x8_pcfvisit	x9_pcfvisit	x11_pcfvisit	x12_pcfvisit	x13_pcfvisit	x14_pcfvisit	x15_pcfvisit	x16_pcfvisit	x17_pcfvisit	x18_pcfvisit	x19_pcfvisit	x20_pcfvisit	x21_pcfvisit	x22_pcfvisit	x23_pcfvisit	out_l1	out_l2	out_l3	out_apex	out_tbdots	out_hivaidsclinic	out_dtarc	inp_lyingin_beds	inp_l1_beds	inp_l2_beds	inp_l3_beds	inp_nicu_beds	inp_apex_beds	inp_dtarc_beds	equip_xray_uses	equip_xray_phc_uses	equip_mri_uses	equip_ct_uses	equip_utz_uses	equip_petct_uses	equip_ecg_uses	equip_emg_uses	equip_hd_uses	equip_pd_uses	equip_linac_uses
Philippines	0	2020	109525868	297000000	62900000	6499281	11600000	27500000	34700000	2.84934e+07	22700000	10400000	21200000	1446017	81577.2	566085	25400000	18500000	4789096	4320909	3722539	131663	12000000	173000000	77000000	15400000	2105.67	54600000	734195	1747467	8712.12	170874	69373.9	64870.2	25288.7	28.8251	5536.1	120000000	74400400	1358164	6031321	58100000	544503	31100000	7447016	301111	476303	1543532
Philippines	0	2021	111498344	303000000	64900000	6685322	12000000	28300000	35900000	2.93948e+07	22900000	10500000	21200000	1469901	93185.4	613392	25900000	17900000	4899159	4478232	3814454	132652	12200000	178000000	78900000	15800000	2171.11	55500000	838668	1779190	8766.21	174846	70836.5	66878.3	25445.7	29.7209	5636.61	123000000	76033936	1395440	6189988	59700000	567929	32100000	7630895	310469	491105	1606107
Philippines	0	2022	113470823	310000000	66900000	6872460	12400000	29100000	37200000	3.03592e+07	23000000	10500000	21200000	1498368	105371	659108	26400000	17200000	5011603	4643587	3907111	133605	12400000	184000000	80700000	16300000	2237.37	56600000	948342	1811755	8820.29	178869	72287.8	68949.5	25602.7	30.628	5739.77	126000000	77664216	1432943	6351155	61400000	592150	33100000	7816257	319944	506094	1670852
Philippines	0	2023	115443310	316000000	68900000	7060716	12800000	29900000	38500000	3.13495e+07	23100000	10600000	21300000	1531343	117776	703277	26900000	16500000	5126401	4816889	4000513	134524	12600000	189000000	82600000	16800000	2304.46	57800000	1059981	1845148	8874.38	182939	73728.2	71067.6	25759.7	31.5464	5845.56	129000000	79291440	1470675	6514722	63100000	617162	34200000	8003109	329538	521270	1737751
Philippines	0	2024	117415794	323000000	70900000	7250114	13200000	30700000	39900000	3.23657e+07	23300000	10700000	21400000	1568757	130575	745945	27500000	15900000	5243532	4998060	4094661	135406	12900000	195000000	84500000	17200000	2372.38	59200000	1175175	1879356	8928.47	187055	75158.4	73240	25916.7	32.4761	5953.94	132000000	80915864	1508640	6680759	64900000	642958	35300000	8191455	339251	536633	1806791
Philippines	0	2025	119388279	330000000	72900000	7440669	13500000	31500000	41300000	3.34077e+07	23400000	10700000	21500000	1610548	143963	787148	28000000	15400000	5362974	5187033	4189558	136253	13100000	201000000	86500000	17700000	2441.13	60800000	1295670	1914369	8982.55	191216	76578.6	75475	26073.6	33.4172	6064.86	135000000	82537640	1546842	6849296	66600000	669535	36400000	8381298	349082	552184	1877959
Philippines	0	2026	121563727	337000000	75200000	7656227	14100000	32500000	42700000	3.44804e+07	23600000	10800000	21400000	1621042	157899	852244	28600000	15100000	5481218	5349753	4293507	137180	13300000	207000000	88500000	18200000	2516.14	61200000	1421094	1946580	9045.24	195696	78309.3	77694.1	26255.6	34.4442	6166.91	138000000	84410280	1589859	7026544	68500000	695476	37600000	8589250	359809	569152	1946769
Philippines	0	2027	123739182	345000000	77500000	7872958	14600000	33600000	44200000	3.55832e+07	23700000	10900000	21300000	1636724	172478	915500	29100000	15000000	5602130	5521481	4398271	138069	13600000	214000000	90500000	18800000	2592.06	61800000	1552305	1979743	9107.93	200227	80027.3	79983.9	26437.6	35.4834	6271.97	142000000	86278976	1633119	7206616	70400000	722304	38800000	8798832	370665	586325	2017999
Philippines	0	2028	125914632	353000000	79700000	8090889	15100000	34600000	45700000	36715872	23900000	10900000	21200000	1657499	187297	976976	29700000	15000000	5725680	5702109	4503852	138919	13800000	220000000	92600000	19300000	2668.89	62600000	1685672	2013840	9170.62	204809	81733.1	82325.8	26619.5	36.5351	6379.99	145000000	88143992	1676625	7389400	72400000	750010	40000000	9010049	381651	603703	2091629
Philippines	0	2029	128090078	362000000	82100000	8310045	15600000	35600000	47200000	3.78782e+07	24100000	11000000	21200000	1683281	202767	1036726	30300000	14900000	5851839	5891542	4610253	139730	14000000	227000000	94800000	19800000	2746.63	63600000	1824901	2048857	9233.31	209443	83426.8	84737.8	26801.5	37.5993	6490.93	149000000	90005552	1720383	7574936	74400000	778590	41300000	9222907	392768	621287	2167643
Philippines	0	2030	130265540	370000000	84400000	8530446	16100000	36500000	48800000	3.90702e+07	24200000	11100000	21200000	1713994	218466	1094796	30900000	14800000	5980582	6089694	4717477	140502	14300000	233000000	96900000	20400000	2825.28	64700000	1966190	2084780	9295.99	214128	85108.6	87200.7	26983.5	38.6759	6604.74	152000000	91863856	1764397	7763098	76400000	808038	42500000	9437410	404014	639077	2246025
Philippines	0	2031	132667536	379000000	87000000	8780919	16900000	37900000	50400000	4.0293e+07	24400000	11200000	20900000	1704573	235379	1183125	31500000	15300000	6106508	6253513	4835199	141335	14500000	240000000	99100000	20900000	2911.35	64400000	2118410	2116653	9368.62	219173	87168.4	89650.2	27194.3	39.8543	6705.71	156000000	94020280	1814174	7960947	78500000	836562	43900000	9672916	416324	658548	2321067
Philippines	0	2032	135069532	389000000	89600000	9032639	17600000	39200000	52000000	4.15505e+07	24600000	11300000	20700000	1701046	252561	1269320	32100000	15800000	6235436	6427463	4953815	142126	14700000	248000000	101000000	21500000	2998.42	64200000	2273049	2149606	9441.24	224274	89212.8	92158.9	27405.1	41.0462	6810.11	160000000	96171800	1864210	8161777	80700000	866073	45200000	9910210	428775	678243	2398815
Philippines	0	2033	137471536	399000000	92200000	9285641	18400000	40400000	53700000	4.28425e+07	24800000	11400000	20500000	1703292	270464	1353455	32800000	16300000	6367325	6611408	5073330	142874	15000000	255000000	104000000	22100000	3086.49	64300000	2434173	2183618	9513.86	229433	91242.8	94746.4	27615.9	42.2518	6917.86	164000000	98318808	1914512	8365709	82900000	896566	46600000	10100000	441368	698164	2479243
Philippines	0	2034	139873534	408000000	94900000	9539955	19000000	41700000	55400000	4.41687e+07	25000000	11400000	20300000	1711207	288623	1435597	33400000	16300000	6502141	6805231	5193746	143580	15200000	263000000	106000000	22700000	3175.56	64600000	2597606	2218671	9586.49	234649	93257.4	97391.3	27826.7	43.471	7028.91	168000000	100461472	1965084	8572472	85200000	928033	48000000	10400000	454105	718311	2562331
Philippines	0	2035	142275542	418000000	97600000	9795608	19700000	42900000	57200000	4.5529e+07	25200000	11500000	20100000	1724693	307512	1515805	34000000	16300000	6639852	7008824	5315067	144244	15400000	270000000	108000000	23300000	3265.63	65100000	2767611	2254745	9659.11	239922	95258.1	100114	28037.5	44.704	7143.2	172000000	102600160	2015932	8782260	87500000	960466	49500000	10600000	466985	738685	2648060
Philippines	0	2036	144930711	429000000	101000000	10100000	20800000	44600000	59000000	4.69181e+07	25400000	11600000	19600000	1686711	327467	1634342	34700000	16700000	6772499	7167526	5448584	144941	15600000	278000000	111000000	23900000	3364.51	63700000	2947201	2285120	9743.3	245602	97719.5	102780	28281.9	46.0576	7239.43	177000000	105094480	2073696	9002341	89900000	991571	51000000	10900000	481125	761052	2729104
Philippines	0	2037	147585887	440000000	104000000	10400000	21800000	46200000	60800000	4.83473e+07	25600000	11700000	19200000	1655448	348218	1750392	35400000	17100000	6908530	7337653	5583083	145592	15900000	287000000	113000000	24500000	3464.48	62500000	3133963	2316725	9827.49	251346	100163	105535	28526.3	47.4262	7339.55	181000000	107582768	2131735	9225866	92400000	1023782	52600000	11200000	495421	783666	2813180
Philippines	0	2038	150241070	451000000	107000000	10700000	22800000	47900000	62700000	4.98164e+07	25800000	11800000	18700000	1630754	369258	1864050	36100000	17500000	7047897	7519040	5718570	146197	16100000	295000000	116000000	25200000	3565.55	61600000	3323317	2349533	9911.68	257154	102589	108355	28770.6	48.8098	7443.49	186000000	110065496	2190059	9452687	94900000	1057090	54200000	11400000	509874	806528	2900257
Philippines	0	2039	152896234	462000000	110000000	11000000	23700000	49500000	64700000	5.1325e+07	26100000	11900000	18300000	1612497	391104	1975398	36800000	17800000	7190555	7711536	5855049	146755	16300000	304000000	119000000	25800000	3667.72	60900000	3519941	2383522	9995.88	263025	104998	111262	29015	50.2084	7551.17	190000000	112543032	2248674	9682907	97500000	1091486	55800000	11700000	524484	829639	2990308
Philippines	0	2040	155551425	473000000	113000000	11300000	24600000	51000000	66600000	5.29616e+07	26300000	12000000	17900000	1600559	413226	2084507	37400000	18000000	7336467	7915014	5992522	147267	16600000	312000000	121000000	26500000	3771	60400000	3719038	2418670	10080.1	268974	107392	114233	29259.4	51.6221	7662.52	195000000	115015712	2307585	9916382	100000000	1126962	57500000	12000000	539252	852999	3083311
Bukidnon	101300000	2020	1533258	4140600	880784	90983.7	162796	384689	485069	397300	379515	173748	296414	20242.9	296.543	7924.65	355433	156402	67042.8	60488.6	52112	1843.16	167516	2412814	1091244	215276	29.4774	764430	2668.89	24462.9	145.594	2449.52	1004.93	871.26	422.616	0.403523	77.5002	1686432	1.04151e+06	19063.4	84253.9	834290	7622.52	434477	104251	4215.27	6667.78	21608
Bukidnon	101300000	2021	1560831	4214403	908134	93585.8	168591	396368	502800	415530	382980	175334	296809	20576.7	365.943	8586.69	362636	125028	68581.8	62689.4	53397.4	1856.95	170553	2500304	1117146	221663	30.3927	777037	3293.49	24906.3	146.923	2507.37	1026.14	895.224	426.474	0.416053	78.9051	1727832	1.06434e+06	19586	86445.2	860585	7950.27	451481	106823	4346.16	6874.83	22483.4
Bukidnon	101300000	2022	1588405	4290951	935828	96203.1	174088	407800	520936	434463	386444	176920	297414	20974.7	433.311	9226.42	369907	94921.6	70154.2	65002.6	54693.1	1870.26	173670	2590037	1143437	228199	31.3195	792066	3899.8	25361.6	148.252	2565.93	1047.2	919.621	430.332	0.428741	80.3474	1769419	1.08713e+06	20111.7	88669.5	887507	8289.13	468974	109415	4478.69	7084.48	23389.2
Bukidnon	101300000	2023	1615978	4370174	963867	98836.1	179294	418992	539477	454095	389909	178506	298224	21435.8	498.716	9844.49	377243	66015.5	71759.5	67426.9	55999.3	1883.07	176867	2682005	1170115	234884	32.2579	809478	4488.45	25828.4	149.582	2625.18	1068.12	944.45	434.191	0.441587	81.8264	1811195	1.10988e+06	20640.6	90926.6	915052	8639.04	486953	112028	4612.89	7296.74	24325.1
Bukidnon	101300000	2024	1643552	4470981	992252	101485	184216	429948	558420	474426	393374	180093	299233	21959	562.224	10441.5	384644	57214.1	73397.4	69961.4	57315.9	1895.38	180142	2776208	1197177	241716	33.2079	829237	5060.02	26306.7	150.911	2685.15	1088.94	969.708	438.049	0.454591	83.3415	1853171	1.13259e+06	21172.8	93221.6	943221	8999.93	505418	114662	4748.73	7511.63	25290.9
Bukidnon	101300000	2025	1671125	4582724	1020984	104150	188858	440676	577764	495450	396839	181679	300436	22543.5	623.894	11018	392110	57876.2	75067.7	72605	58642.9	1907.19	183494	2872632	1224622	248696	34.1695	851309	5615.05	26796.2	152.24	2745.82	1109.65	995.395	441.907	0.467755	84.8923	1895345	1.15527e+06	21708.3	95551.5	972011	9371.75	524367	117316	4886.23	7729.13	26286.5
Bukidnon	101300000	2026	1701178	4701763	1052112	107142	196791	455262	597664	515964	400462	183337	299095	22685.1	720.089	11926.4	399913	58578.5	76704.9	74865.1	60083.9	1919.72	186538	2971259	1253014	255698	35.2112	856655	6480.8	27240.7	153.63	2810.11	1134.42	1021.84	445.941	0.482016	86.3005	1942364	1181206	22306.4	97988	1001520	9732.59	543559	120199	5035.21	7964.79	27243.3
Bukidnon	101300000	2027	1731231	4822427	1083613	110150	204383	469561	618009	537268	404084	184996	297999	22899.4	813.822	12808.7	407790	59280.8	78379.2	77250.9	61536.1	1931.72	189673	3072386	1281836	262866	36.2655	864748	7324.39	27698.5	155.02	2875.17	1158.99	1048.77	449.976	0.496448	87.751	1989576	1.20708e+06	22907.8	100460	1031726	10105.7	563296	123104	5185.97	8203.25	28233.8
Bukidnon	101300000	2028	1761284	4944716	1115487	113175	211642	483581	638798	559359	407707	186655	297142	23185	905.187	13665.9	415739	59983.2	80090.4	79760.7	62999.5	1943.19	192898	3176003	1311085	270198	37.3322	875533	8146.68	28169.4	156.41	2941	1183.39	1076.16	454.01	0.51105	89.2429	2036985	1.23291e+06	23512.5	102968	1062627	10491.1	583577	126032	5338.51	8444.55	29257.5
Bukidnon	101300000	2029	1791337	5068634	1147736	116216	218576	497330	660029	582236	411330	188313	296516	23540.7	994.271	14498.6	423762	60685.5	81837.8	82393.1	64474.3	1954.12	196211	3282107	1340759	277693	38.4115	888965	8948.44	28653.2	157.799	3007.61	1207.62	1104.03	458.044	0.525825	90.7755	2084597	1.25868e+06	24120.7	105512	1094220	10888.6	604401	128982	5492.85	8688.69	30314.4
Bukidnon	101300000	2030	1821390	5194178	1180361	119274	225192	510816	681700	605894	414953	189972	296114	23965.3	1081.15	15307.6	431856	61387.8	83621.3	85146.9	65960.4	1964.51	199610	3390690	1370854	285350	39.5034	905001	9730.38	29149.7	159.189	3074.99	1231.68	1132.37	462.079	0.540772	92.3483	2132414	1284412	24732.3	108091	1126504	11298.1	625764	131955	5648.98	8935.67	31404.2
Bukidnon	101300000	2031	1854145	5327961	1215779	122721	235934	529085	703942	628810	418741	191706	292399	23822.9	1211.98	16535.2	440276	62132.7	85343.8	87398.3	67576.1	1975.28	202571	3501425	1401857	292977	40.6887	899624	10907.8	29582.1	160.643	3146.33	1260.63	1161.43	466.297	0.556998	93.7182	2185913	1.31397e+06	25418	110782	1159501	11691.7	647324	135188	5818.49	9203.79	32439
Bukidnon	101300000	2032	1886900	5463536	1251599	126185	246282	547017	726675	652620	422530	193440	288974	23763.3	1339.8	17732.2	448778	62877.6	87108.1	89790.7	69204	1985.47	205636	3614954	1433337	300788	41.8875	897374	12058.2	30029.7	162.096	3218.53	1289.37	1191.02	470.515	0.573409	95.1362	2239608	1.34346e+06	26107.1	113512	1193276	12098.9	669495	138444	5989.91	9474.95	33511.1
Bukidnon	101300000	2033	1919656	5600904	1287823	129665	256247	564624	749896	677316	426318	195175	285828	23784.8	1464.75	18899.7	457362	63622.6	88913.5	92321.9	70844.1	1995.1	208803	3731262	1465289	308781	43.0998	898185	13182.8	30492.1	163.549	3291.58	1317.89	1221.13	474.734	0.590004	96.6012	2293507	1.37288e+06	26799.8	116281	1227824	12519.7	692273	141725	6163.27	9749.18	34620.2
Bukidnon	101300000	2034	1952411	5740063	1324452	133162	265839	581918	773602	702899	430106	196909	282952	23885.7	1586.94	20038.6	466027	64367.5	90759.5	94990.1	72496.4	2004.15	212069	3850343	1497711	316954	44.3257	901995	14282.4	30969.1	165.002	3365.47	1346.21	1251.76	478.952	0.606786	98.1124	2347615	1.40224e+06	27496	119089	1263143	12953.9	715658	145030	6338.58	10026.5	35766.1
Bukidnon	101300000	2035	1985166	5881017	1361489	136678	275068	598905	797792	729360	433894	198643	280337	24064.6	1706.47	21150	474771	65112.4	92645.7	97793.9	74160.9	2012.62	215433	3972185	1530598	325306	45.5652	908750	15358.2	31460.4	166.456	3440.22	1374.33	1282.9	483.171	0.623754	99.6688	2401937	1.43153e+06	28195.8	121937	1299230	13401.4	739647	148360	6515.82	10306.9	36948.3
Bukidnon	101300000	2036	2020867	6031252	1401780	140657	289469	621828	822548	754754	437855	200457	273437	23519	1881.77	22788.7	483817	65902.5	94433.5	99941.6	75973.3	2021	218190	4095981	1564308	333552	46.9136	888145	16936	31863	167.975	3519.29	1408.38	1314.7	487.582	0.642213	100.944	2462940	1.46536e+06	28983.4	124899	1335984	13826.1	763744	151986	6708.65	10611.9	38053.7
Bukidnon	101300000	2037	2056567	6183465	1442505	144653	303413	644354	847844	781160	441816	202270	266880	23068.2	2053.39	24391.2	492955	66692.6	96268.4	102248	77798.7	2028.78	221066	4222904	1598546	342002	48.2766	871123	18480.5	32282.9	169.495	3599.3	1442.16	1347.08	491.993	0.660871	102.275	2524141	1.49909e+06	29774.5	127904	1373606	14266.1	788527	155638	6903.55	10920.2	39200.9
Bukidnon	101300000	2038	2092268	6337653	1483666	148665	316915	666500	873678	808568	445778	204084	260652	22710	2221.5	25958.9	502185	67482.8	98149.5	104711	79637.2	2035.95	224057	4352931	1633310	350655	49.6542	857597	19993.5	32719.8	171.015	3680.24	1475.69	1380.03	496.404	0.679728	103.659	2585549	1.53273e+06	30569.3	130954	1412091	14721.1	813990	159316	7100.54	11231.8	40389.2
Bukidnon	101300000	2039	2127968	6493820	1525265	152696	329985	688278	900046	836976	449739	205897	254741	22442.3	2386.24	27493	511505	68272.9	100076	107327	81489	2042.5	227162	4486058	1668593	359507	51.0464	847487	21476.2	33173.2	172.534	3762.12	1508.98	1413.54	500.815	0.698787	105.095	2647170	1.56629e+06	31367.7	134046	1451437	15191	840133	163020	7299.63	11546.7	41618.3
Bukidnon	101300000	2040	2163669	6651964	1567305	156744	342636	709699	926947	866377	453700	207711	249136	22263.2	2547.77	28994.8	520914	69063	102048	110095	83354	2048.43	230379	4622268	1704392	368558	52.4533	840726	22929.9	33642.9	174.054	3844.93	1542.04	1447.62	505.226	0.718047	106.583	2709012	1.59978e+06	32169.9	137181	1491638	15675.7	866952	166751	7500.82	11864.9	42887.8
Camiguin	101800000	2020	93273	245392	53581	5534.84	9903.41	23401.9	29508.3	24378.2	19319.2	8844.63	18031.9	1231.44	35.5701	482.083	21622.2	8286.11	4078.43	3679.72	3170.15	112.125	10190.6	147198	65595.9	13079.5	1.79321	46502.8	320.13	1488.16	7.41147	145.509	59.0464	53.7349	21.5133	0.0245477	4.71459	101921	63358	1156.61	5125.93	49516.6	463.703	26539.6	6341.94	256.429	405.623	1314.48
Camiguin	101800000	2021	94328	248272	54882.6	5655.81	10188.7	23954.3	30386.5	25322.9	19250.3	8813.11	17937.5	1243.54	42.2717	518.932	21915.8	6579.89	4144.71	3788.6	3227.04	112.224	10307.3	151525	66699.5	13379	1.83677	46959.8	380.445	1505.2	7.38505	147.909	59.8583	54.9509	21.4366	0.025144	4.76859	103741	64322.7	1180.48	5225.36	50728.4	480.471	27394.7	6455.77	262.658	415.477	1358.77
Camiguin	101800000	2022	95383	251300	56196	5776.95	10453.9	24488.2	31282	26300.2	19181.5	8781.58	17859.6	1259.52	48.9528	554.042	22212.7	4962.86	4212.73	3903.37	3284.3	112.308	10428.8	155950	67821.1	13685.6	1.88072	47563.2	440.575	1522.95	7.35864	150.338	60.6571	56.1933	21.3599	0.0257457	4.82482	105564	65281.5	1204.4	5326.27	51967.7	497.758	28271.5	6570.3	268.943	425.42	1404.51
Camiguin	101800000	2023	96438	254471	57521.4	5898.31	10699.9	25004.5	32194.7	27312	19112.6	8750.06	17797.3	1279.24	55.6163	587.497	22513	3429.39	4282.44	4023.88	3341.91	112.377	10555	160479	68960.4	13999.1	1.92508	48307.8	500.546	1541.38	7.33222	152.797	61.4436	57.4614	21.2832	0.0263529	4.88321	107391	66234.8	1228.38	5428.66	53235.4	515.558	29171	6685.56	275.286	435.453	1451.66
Camiguin	101800000	2024	97493	258761	58858.7	6019.92	10927.4	25503.8	33124.5	28358.4	19043.8	8718.53	17750	1302.57	62.2646	619.373	22816.4	2953.41	4353.81	4149.99	3399.88	112.431	10685.7	165110	70117.1	14319.4	1.96984	49188.9	560.381	1560.47	7.30581	155.286	62.221	58.7548	21.2066	0.0269656	4.94368	109222	67183.3	1252.42	5532.76	54531.4	533.861	30093.2	6801.53	281.687	445.577	1500.21
Camiguin	101800000	2025	98548	263600	60208.2	6141.81	11137.1	25987	34071.2	29435.5	18974.9	8687.01	17717	1329.41	68.9003	649.742	23123	2969.05	4426.8	4281.57	3458.22	112.468	10820.8	169835	71291	14646.4	2.015	50202.4	620.102	1580.19	7.27939	157.802	62.9884	60.0731	21.1299	0.0275839	5.00617	111057	68127	1276.53	5638.42	55853.8	552.659	31036.1	6918.24	288.145	455.793	1550.14
Camiguin	101800000	2026	99662	268617	61637.2	6276.84	11528.8	26671.2	35013.7	30445.4	18907.3	8656.05	17522.2	1328.99	77.1429	698.699	23428.6	2985.11	4493.69	4385.91	3519.97	112.465	10928.2	174500	72454.4	14959.9	2.06282	50186.4	694.286	1595.87	7.25344	160.388	63.9402	61.3629	21.0546	0.0282385	5.05585	113071	69199.9	1303.08	5744.8	57161.5	570.176	31957.6	7041.77	294.984	466.611	1596.03
Camiguin	101800000	2027	100777	273697	63078.2	6411.96	11897.3	27333.6	35974.9	31491.8	18839.7	8625.08	17346.8	1332.99	85.3505	745.609	23737.8	3001.17	4562.53	4496.85	3582.08	112.447	11041.1	179275	73637.5	15281.2	2.11105	50337.8	768.155	1612.36	7.2275	163.005	64.8761	62.6816	20.9793	0.0288987	5.10807	115087	70265.5	1329.65	5852.77	58499.4	588.265	32903	7166.02	301.88	477.52	1643.52
Camiguin	101800000	2028	101891	278842	64531.6	6547.22	12243.6	27975.4	36954.8	32576.6	18772	8594.12	17189.8	1341.26	93.527	790.578	24050.8	3017.24	4633.27	4614.2	3644.56	112.414	11159.2	184162	74840.1	15610	2.15969	50650.1	841.743	1629.62	7.20155	165.654	65.7971	64.0285	20.9039	0.0295646	5.16275	117106	71324.4	1356.27	5962.31	59868.4	606.915	33873.5	7291.01	308.836	488.522	1692.57
Camiguin	101800000	2029	103006	284052	65997.4	6682.66	12568.6	28597.6	37953.1	33699.8	18704.4	8563.16	17050.3	1353.64	101.676	833.701	24367.2	3033.3	4705.85	4737.78	3707.41	112.366	11282.5	189161	76061.6	15946.3	2.20875	51117.4	915.08	1647.62	7.17561	168.334	66.7039	65.4031	20.8286	0.0302361	5.21979	119128	72377	1382.94	6073.39	61268.4	626.116	34868.9	7416.76	315.851	499.618	1743.15
Camiguin	101800000	2030	104120	289327	67475.7	6818.33	12873.2	29201	38969.6	34859.5	18636.8	8532.2	16927.5	1369.98	109.799	875.063	24687.2	3049.36	4780.24	4867.45	3770.65	112.302	11410.8	194269	77301.9	16289.9	2.25822	51734.7	988.195	1666.35	7.14966	171.046	67.5973	66.8048	20.7533	0.0309134	5.27912	121154	73423.7	1409.67	6186	62698.5	645.86	35888.4	7543.26	322.926	510.81	1795.23
Camiguin	101800000	2031	105298	294791	69044.7	6969.4	13398.8	30047	39977.3	35930.9	18570.3	8501.79	16605.5	1352.92	119.906	939.044	25003.5	3065.86	4846.72	4963.4	3837.69	112.177	11504.1	199280	78522.4	16615.5	2.31074	51090.1	1079.16	1679.98	7.12418	173.826	68.7103	68.1668	20.6793	0.0316322	5.32231	123386	74621.2	1439.24	6298.93	64103.7	663.977	36876.7	7677.37	330.435	522.688	1842.23
Camiguin	101800000	2032	106475	300326	70626.2	7120.44	13897.4	30867.5	41005.4	37046.4	18503.9	8471.38	16306.5	1340.94	129.96	1000.61	25324	3082.35	4915.4	5066.78	3905.1	112.038	11603.8	204417	79764.7	16949.7	2.36366	50637.7	1169.64	1694.54	7.0987	176.641	69.8044	69.5607	20.6054	0.0323568	5.36842	125620	75809.8	1468.83	6413.59	65543.9	682.727	37893.3	7812.23	338.003	534.66	1890.99
Camiguin	101800000	2033	107653	305930	72220.3	7271.52	14370.2	31663.8	42053.7	38204.2	18437.5	8440.97	16029.1	1333.84	139.964	1059.88	25648.6	3098.85	4986.21	5177.35	3972.89	111.884	11709.5	209677	81028.3	17292.3	2.41701	50369.6	1259.68	1709.98	7.07321	179.49	70.8808	70.9857	20.5314	0.0330871	5.41733	127855	76990.1	1498.44	6529.96	67017.9	702.095	38937.2	7947.85	345.632	546.728	1941.48
Camiguin	101800000	2034	108831	311602	73827.2	7422.7	14818.3	32437	43121.8	39402.2	18371.1	8410.56	15772.2	1331.43	149.924	1116.99	25977.1	3115.34	5059.09	5294.91	4041.07	111.715	11821.1	215056	82312.8	17643	2.47079	50278.7	1349.32	1726.27	7.04773	182.372	71.9403	72.441	20.4574	0.0338233	5.46895	130092	78162.8	1528.09	6648.01	68524.8	722.069	40007.3	8084.24	353.323	558.892	1993.66
Camiguin	101800000	2035	110008	317344	75447	7574.02	15242.9	33188.4	44209.7	40642.6	18304.6	8380.15	15534.9	1333.54	159.844	1172.03	26309.5	3131.84	5133.97	5419.26	4109.64	111.53	11938.3	220557	83617.7	18001.7	2.525	50358.5	1438.6	1743.38	7.02225	185.288	72.984	73.9259	20.3835	0.0345654	5.52316	132332	79328.4	1557.78	6767.71	70065.4	742.638	41104.8	8221.42	361.075	571.155	2047.49
Camiguin	101800000	2036	111252	323291	77170.5	7743.42	15935.8	34232.7	45282.7	41771.5	18239.4	8350.28	15053.2	1294.76	172.205	1254.56	26635	3148.78	5198.74	5501.97	4182.47	111.26	12011.8	225919	84891.1	18337	2.58268	48894	1549.84	1754.11	6.99722	188.272	74.2896	75.3572	20.3108	0.035355	5.55716	134813	80670.4	1590.79	6887.18	71569.8	761.154	42160.6	8367.11	369.323	584.202	2094.93
Camiguin	101800000	2037	112497	329315	78906.6	7912.66	16597	35246.9	46378	42950.4	18174.2	8320.41	14598.6	1261.86	184.487	1334.23	26965.2	3165.73	5265.99	5593.09	4255.67	110.977	12092.5	231423	86188.6	18681.7	2.64078	47651.4	1660.39	1765.91	6.97219	191.294	75.5727	76.8238	20.2382	0.0361504	5.59453	137294	82001.6	1623.8	7008.55	73113	780.372	43247.9	8513.56	377.632	597.345	2144.33
Camiguin	101800000	2038	113741	335411	80655.6	8081.81	17228.2	36232.5	47495.2	44175.4	18108.9	8290.54	14169.6	1234.57	196.699	1411.19	27300	3182.67	5335.64	5692.32	4329.27	110.679	12180.3	237059	87509.6	19035.6	2.69932	46621	1770.29	1778.72	6.94716	194.352	76.8347	78.3247	20.1655	0.0369517	5.63513	139774	83322.8	1656.81	7131.78	74692.9	800.275	44364.9	8660.8	386.003	610.586	2195.65
Camiguin	101800000	2039	114985	341582	82417.8	8250.92	17830.8	37191.1	48634	45446.4	18043.7	8260.67	13764.9	1212.67	208.844	1485.59	27639.2	3199.61	5407.62	5799.42	4403.26	110.367	12274.7	242828	88853.5	19398.6	2.75829	45794	1879.6	1792.52	6.92213	197.447	78.0767	79.8589	20.0929	0.037759	5.67882	142255	84634.6	1689.83	7256.84	76309.4	820.847	45511.4	8808.81	394.436	623.926	2248.85
Camiguin	101800000	2040	116229	347828	84193.2	8420.08	18405.9	38124	49794.2	46765.4	17978.4	8230.8	13383.2	1195.95	220.93	1557.56	27982.7	3216.55	5481.85	5914.15	4477.65	110.039	12375.6	248734	90220	19770.4	2.81771	45162.6	1988.37	1807.25	6.8971	200.578	79.2998	81.4257	20.0202	0.0385724	5.72549	144738	85937.6	1722.89	7383.71	77963.5	842.073	46688.5	8957.63	402.933	637.366	2303.87
Lanao del Norte	103500000	2020	750243	2030648	430979	44519.5	79658.1	188233	237350	194125	186734	85489.9	145040	9905.1	186.287	3877.63	173918	79860.2	32804.9	29597.9	25499.1	901.88	81967.8	1180036	534176	105342	14.4237	374046	1676.58	11970	71.6373	1199.51	492.304	428.165	207.941	0.197449	37.9218	825673	509624	9328.82	41238.5	408453	3729.8	212450	51011.4	2062.58	3262.63	10573.1
Lanao del Norte	103500000	2021	767026	2079143	446276	45990.1	82849	194784	247087	203610	192102	87947.3	145858	10111.8	239.579	4219.68	178207	64384.9	33702.6	30806.9	26240.6	912.546	83813.3	1227474	549805	108947	14.9356	381852	2156.21	12239.5	73.6965	1235.74	506.432	442.64	213.919	0.204458	38.7757	850287	523041	9628.15	42500.1	423994	3906.93	221560	52494.9	2135.79	3378.44	11048.8
Lanao del Norte	103500000	2022	783808	2128872	461790	47472	85904.9	201232	257059	213464	197470	90404.7	146761	10350.1	290.088	4552.84	182533	49285.2	34618	32075.9	26988.7	922.89	85698.7	1276149	565654	112636	15.4548	390850	2610.79	12514.8	75.7557	1272.39	520.503	457.272	219.896	0.211565	39.6479	875028	536452	9929.79	43780.2	439883	4090.32	230936	53991.4	2210.04	3495.88	11541.5
Lanao del Norte	103500000	2023	800591	2179833	477521	48965.6	88826.4	207578	267269	223692	202838	92862.1	147747	10619.8	337.858	4877.18	186894	34550.9	35551.2	33404.8	27743.3	932.912	87623.8	1326073	581723	116409	15.9813	401033	3040.72	12796	77.815	1309.45	534.52	472.063	225.873	0.218772	40.5386	899895	549858	10233.7	45078.7	456123	4279.97	240582	55501	2285.32	3614.97	12051.2
Lanao del Norte	103500000	2024	817374	2242014	493468	50470.7	91614.6	213822	277714	234288	208205	95319.5	148815	10920.7	382.931	5192.79	191292	30176.6	36502.1	34793.3	28504.4	942.612	89588.5	1377235	598012	120266	16.515	412397	3446.38	13082.9	79.8742	1346.92	548.511	487.013	231.851	0.226078	41.4475	924893	563262	10540	46398.5	472710	4475.86	250494	57023.7	2361.65	3735.69	12577.7
Lanao del Norte	103500000	2025	834157	2310012	509633	51987.4	94269.9	219967	288396	245257	213573	97776.9	149965	11252.8	425.342	5499.74	195725	30755.4	37470.7	36241.4	29272.1	951.989	91592.6	1429641	614520	124206	17.056	424938	3828.08	13375.5	81.9334	1384.81	562.461	502.124	237.828	0.233484	42.3747	950021	576663	10848.6	47738	489648	4677.99	260674	58559.5	2439.01	3858.06	13121.1
Lanao del Norte	103500000	2026	852816	2384284	527434	53711.4	98653	228227	299614	256097	219712	100588	149939	11372.2	503.979	5978.82	200480	31394.2	38452.8	37530.6	30120.6	962.371	93513.1	1484203	632113	128267	17.6517	429449	4535.81	13656	84.2886	1426.12	579.18	518.86	244.664	0.241639	43.2632	978573	592150	11197.9	49175.3	507505	4879.04	271158	60256.9	2524.2	3992.82	13657.3
Lanao del Norte	103500000	2027	871476	2459520	545475	55448.1	102883	236370	311097	267358	225851	103398	150008	11527.2	579.398	6447.73	205275	32033.1	39454.9	38886.9	30976.3	972.398	95478.6	1540164	649951	132421	18.2555	435301	5214.58	13943	86.6438	1467.89	595.834	535.768	251.501	0.249904	44.1725	1007264	607629	11549.8	50633.1	525754	5087.08	281943	61968.8	2610.54	4129.4	14212.5
Lanao del Norte	103500000	2028	890136	2535720	563756	57197.4	106962	244397	322842	279037	231990	106209	150173	11717.5	651.657	6906.6	210111	32672	40476.9	40310.3	31839.4	982.067	97488.7	1597518	668035	136669	18.8673	442486	5864.91	14236.6	88.999	1510.12	612.423	552.849	258.337	0.25828	45.1025	1036094	623101	11904.2	52111.3	544396	5302.09	293030	63695.3	2698.03	4267.8	14786.5
Lanao del Norte	103500000	2029	908796	2612884	582279	58959.6	110890	252310	334851	291135	238130	109019	150431	11942.8	720.81	7355.54	214986	33310.9	41518.7	41800.3	32709.6	991.38	99543.2	1656267	686365	141011	19.4872	450997	6487.29	14536.6	91.3542	1552.81	628.949	570.104	265.174	0.266766	46.053	1065065	638567	12261.2	53610	563428	5524.08	304416	65436.3	2786.68	4408.02	15379.4
Lanao del Norte	103500000	2030	927456	2691013	601042	60734.5	114668	260109	347123	303652	244269	111830	150782	12203.2	786.905	7794.65	219902	33949.7	42580.1	43357	33587.2	1000.33	101642	1716409	704939	145445	20.1152	460828	7082.14	14843.1	93.7094	1595.96	645.413	587.536	272.01	0.275362	47.0239	1094176	654026	12620.7	55129.1	582851	5753.02	316104	67191.8	2876.47	4550.06	15991.1
Lanao del Norte	103500000	2031	948203	2776376	621744	62759.1	120656	270572	359993	315934	251290	115045	149532	12182.9	899.515	8456.04	225155	34655	43644.5	44695.2	34558.2	1010.15	103594	1778876	724674	149990	20.8081	460064	8095.64	15128.2	96.403	1642.99	665.23	606.866	279.829	0.284847	47.9271	1127354	671962	13029.1	56756.7	603288	5979.08	328103	69134.3	2975.55	4706.78	16589.2
Lanao del Norte	103500000	2032	968949	2862819	642713	64797.5	126469	280901	373158	328692	258312	118259	148392	12202.8	1008.39	9105.73	230454	35360.2	44731.2	46108.7	35537.2	1019.57	105597	1842917	744685	154640	21.5098	460814	9075.47	15420.6	99.0967	1690.53	684.971	626.383	287.648	0.294453	48.8537	1160683	689887	13440.2	58407.1	624166	6212.96	340442	71093	3075.9	4865.52	17208.4
Lanao del Norte	103500000	2033	989696	2950340	663949	66849.9	132110	291097	386616	341925	265333	121474	147361	12262.5	1113.6	9743.9	235797	36065.4	45840.2	47597.4	36524.3	1028.59	107650	1908526	764969	159394	22.2205	463068	10022.4	15720.5	101.79	1738.59	704.638	646.089	295.467	0.304182	49.8036	1194164	707802	13854.1	60080.3	645484	6454.63	353121	73067.7	3177.53	5026.28	17848.8
Lanao del Norte	103500000	2034	1010443	3038936	685452	68916.4	137582	301163	400367	355628	272355	124688	146438	12361.7	1215.21	10370.7	241186	36770.6	46971.3	49160.8	37519.5	1037.22	109753	1975696	785528	164253	22.9402	466815	10936.9	16027.6	104.484	1787.16	724.231	665.985	303.286	0.314034	50.7767	1227799	725709	14270.9	61776.3	667240	6704.09	366136	75058.5	3280.44	5189.06	18510.2
Lanao del Norte	103500000	2035	1031190	3128611	707222	70997	142883	311100	414411	369805	279376	127903	145620	12500.3	1313.3	10986.3	246619	37475.8	48124.6	50798.8	38522.7	1045.45	111906	2044436	806359	169216	23.6687	472048	11819.7	16342	107.178	1836.25	743.753	686.074	311.105	0.324008	51.7728	1261588	743607	14690.4	63495	689436	6961.31	379490	77065.6	3384.63	5353.87	19192.7
Lanao del Norte	103500000	2036	1054257	3226617	731289	73378.8	151012	324399	429111	383591	287407	131579	142648	12269.5	1471.02	11888.6	252400	38254.3	49264.6	52138.1	39634.2	1054.33	113827	2115614	828415	174268	24.4742	463333	13239.2	16622.5	110.259	1889.71	767.352	708.378	320.048	0.335033	52.6612	1300219	764457	15168.5	65333.1	712730	7212.9	393146	79289	3499.81	5536.06	19852.1
Lanao del Norte	103500000	2037	1077325	3325830	755651	75775.7	158942	337542	444140	397916	295438	135256	139804	12084.2	1624.38	12777.2	258233	39032.8	50429.8	53562.3	40754.5	1062.77	115804	2188562	850778	179437	25.2895	456335	14619.4	16911.3	113.34	1943.74	790.863	730.884	328.99	0.346195	53.5761	1339014	785292	15649.6	67196.7	736520	7473.25	407186	81530.3	3616.4	5720.49	20535.2
Lanao del Norte	103500000	2038	1100392	3426245	780309	78188	166676	350534	459496	412775	303469	138933	137085	11943.9	1773.47	13652.6	264115	39811.3	51620.1	55070.8	41883.8	1070.77	117839	2263270	873448	184723	26.1148	451038	15961.2	17208.4	116.42	1998.35	814.286	753.595	337.933	0.357491	54.5175	1377974	806115	16133.9	69085.7	760803	7742.32	421606	83789.5	3734.41	5907.16	21242
Lanao del Norte	103500000	2039	1123460	3527866	805263	80615.7	174216	363376	475179	428170	311499	142609	134490	11848.4	1918.39	14514.9	270049	40589.7	52835.2	56663.3	43022.1	1078.34	119930	2339739	896424	190126	26.9499	447430	17265.5	17513.8	119.501	2053.53	837.625	776.514	346.876	0.368924	55.4849	1417102	826925	16621.2	71000.1	785579	8020.08	436407	86066.5	3853.84	6096.07	21972.3
Lanao del Norte	103500000	2040	1146527	3630694	830514	83058.8	181563	376069	491188	444100	319530	146286	132017	11797.3	2059.22	15364.3	276032	41368.2	54075.1	58339.4	44169.2	1085.46	122078	2417972	919705	195645	27.795	445500	18533	17827.4	122.582	2109.29	860.88	799.644	355.819	0.380493	56.4784	1456398	847724	17111.6	72939.8	810849	8306.53	451589	88361.5	3974.68	6287.23	22726.2
Iligan City	103504000	2020	358337	953258	205848	21263.8	38046.9	89905.6	113365	105404	74429.2	34074.8	69275	4730.95	97.3852	1852.07	83068.1	30331.6	15668.5	14136.8	12179.1	430.764	39150.1	590532	252050	50249.6	6.88915	178655	876.467	5717.21	28.5534	561.096	226.956	204.694	82.882	0.0943073	18.1125	391533	243408	4443.63	19683	196426	1781.46	108079	24364.5	985.148	1558.33	5049.99
Iligan City	103504000	2021	362413	965686	210862	21729.9	39145.4	92033.6	116746	109672	74474	34095.3	68916.7	4777.74	116.079	1993.76	84201.3	24011.8	15924.2	14556	12398.5	431.17	39601	608542	256370	51405.1	7.05694	180422	1044.71	5783.06	28.5706	570.74	230.258	209.068	82.9319	0.0966043	18.3211	398578	247130	4535.88	20064.8	201532	1845.99	111700	24803.3	1009.14	1596.28	5220.47
Iligan City	103504000	2022	366488	978738	215921	22196.7	40166.8	94090.6	120194	114102	74518.7	34115.8	68621.5	4839.43	134.626	2128.78	85347.5	18055.6	16186.5	14997.9	12619.2	431.519	40070.4	627009	260759	52587.7	7.22627	182751	1211.64	5851.6	28.5878	580.503	233.511	213.541	82.9817	0.0989222	18.5383	405635	250829	4628.33	20452.4	206763	1912.53	115423	25244.9	1033.36	1634.58	5396.52
Iligan City	103504000	2023	370563	992385	221026	22664.3	41114.4	96079.8	123708	118687	74563.4	34136.3	68386.4	4915.48	153.038	2257.46	86506.3	12438.8	16455.3	15461.8	12841.3	431.81	40557.7	645918	265216	53796.8	7.39713	185623	1377.34	5922.77	28.6049	590.383	236.716	218.11	83.0315	0.101261	18.7638	412706	254508	4720.99	20845.6	212115	1981.04	119246	25689.3	1057.79	1673.23	5578.03
Iligan City	103504000	2024	374639	1010146	226178	23132.9	41991	98004.3	127289	123425	74608.2	34156.8	68208.6	5005.43	171.327	2380.09	87677.5	10680.2	16730.5	15947.3	13064.8	432.041	41062.4	665267	269740	55032	7.56956	189020	1541.94	5996.46	28.6221	600.38	239.886	222.773	83.0813	0.103622	18.9972	419794	258167	4813.9	21245.4	217586	2051.49	123167	26136.5	1082.45	1712.23	5764.93
Iligan City	103504000	2025	378714	1029948	231378	23602.7	42799.3	99866.8	130934	128319	74652.9	34177.3	68085.5	5108.85	189.503	2496.93	88860.8	10704.7	17012	16453.9	13289.8	432.211	41583.8	685058	274330	56293	7.74356	192925	1705.53	6072.61	28.6393	610.492	243.018	227.529	83.1312	0.106004	19.2385	426899	261809	4907.08	21651.1	223179	2123.84	127187	26586.5	1107.33	1751.59	5957.11
Iligan City	103504000	2026	383021	1050430	236884	24123.1	44307.5	102502	134564	132952	74697.8	34197.8	67341.3	5107.55	211.297	2685.24	90040.5	10729.5	17270.1	16855.9	13527.9	432.225	41999.1	704619	278882	57502.8	7.92783	192876	1901.67	6133.25	28.6565	620.869	246.857	232.064	83.1811	0.108526	19.4306	434675	265948	5009.64	22059.2	228713	2191.3	131124	27062.9	1133.68	1793.28	6133.85
Iligan City	103504000	2027	387328	1071188	242436	24643.9	45726.5	105055	138267	137762	74742.7	34218.3	66671.3	5123.27	232.904	2865.7	91234.7	10754.3	17535.8	17283.3	13767.5	432.183	42435.5	724675	283509	58742.4	8.11367	193470	2096.13	6196.98	28.6737	631.373	250.635	236.707	83.2311	0.11107	19.6325	442460	270060	5112.33	22473.3	234382	2260.95	135172	27542.1	1160.26	1835.31	6316.73
Iligan City	103504000	2028	391635	1092224	248037	25165.3	47060.2	107528	142042	142746	74787.6	34238.9	66071.9	5155.36	254.338	3038.71	92442.9	10779.1	17808.7	17735.4	14008.4	432.082	42892.3	745222	288210	60011.2	8.30111	194682	2289.04	6263.69	28.6909	642.003	254.356	241.457	83.2811	0.113636	19.8438	450256	274146	5215.2	22893.5	240186	2332.77	139330	28024.2	1187.06	1877.71	6505.64
Iligan City	103504000	2029	395942	1113539	253686	25687.4	48312.2	109926	145887	147905	74832.4	34259.4	65539.4	5203.23	275.615	3204.65	93664.8	10803.9	18088.8	18211.5	14250.9	431.922	43368.8	766260	292986	61308.6	8.49016	196489	2480.54	6333.27	28.7081	652.759	258.022	246.31	83.3311	0.116224	20.0643	458065	278208	5318.27	23319.6	246122	2406.72	143598	28509.1	1214.09	1920.47	6700.45
Iligan City	103504000	2030	400249	1135129	259384	26210.3	49485.7	112252	149803	153233	74877.3	34280	65070.9	5266.36	296.748	3363.83	94900.1	10828.7	18375.7	18711	14494.8	431.7	43864.2	787776	297833	62634.1	8.68084	198873	2670.73	6405.62	28.7253	663.639	261.637	251.266	83.381	0.118834	20.2935	465888	282248	5421.57	23751.7	252190	2482.75	147974	28997	1241.36	1963.61	6901.06
Iligan City	103504000	2031	404801	1157453	265432	26792.7	51509.6	115511	153686	158229	74922.3	34300.6	63837.3	5201.07	322.011	3610.01	96122	10853.8	18632.5	19081	14753.4	431.247	44225.8	808939	302606	63891.3	8.88325	196408	2898.1	6458.43	28.7426	674.786	266.096	255.916	83.4312	0.121605	20.4608	474487	286869	5535.82	24184.2	258165	2552.55	152235	29514.4	1270.31	2009.39	7082.15
Iligan City	103504000	2032	409353	1180077	271528	27375.1	53429.5	118672	157648	163423	74967.4	34321.2	62691.5	5155.33	347.04	3846.91	97360	10878.9	18897.6	19479.6	15013.5	430.738	44611.7	830649	307462	65181.3	9.08728	194681	3123.36	6514.78	28.7599	686.071	270.482	260.687	83.4813	0.124398	20.6393	483091	291456	5650.15	24623.4	264290	2624.8	156619	30034.7	1299.48	2055.54	7270.05
Iligan City	103504000	2033	413905	1203002	277673	27957.6	55250.5	121741	161688	168812	75012.4	34341.8	61628.7	5128.35	371.854	4075.04	98613.8	10904	19171	19905.9	15275	430.172	45020.8	852902	312401	66503.5	9.29294	193662	3346.69	6574.53	28.7771	697.491	274.8	265.577	83.5314	0.127213	20.8286	491701	296012	5764.58	25069.2	270562	2699.42	161125	30558	1328.89	2102.06	7464.61
Iligan City	103504000	2034	418457	1226226	283868	28540.5	56976.9	124722	165805	174396	75057.4	34362.4	60644.7	5119.39	396.471	4294.85	99882.8	10929.1	19452.3	20359.1	15538	429.547	45452.4	875694	317420	67857.2	9.50026	193323	3568.24	6637.56	28.7944	709.048	279.054	270.582	83.5815	0.130051	21.0283	500320	300538	5879.15	25521.5	276981	2776.38	165753	31084.2	1358.54	2148.96	7665.68
Iligan City	103504000	2035	423009	1249748	290113	29124	58612.8	127618	169998	180169	75102.4	34383	59735.6	5127.8	420.905	4506.74	101167	10954.2	19741.4	20838.4	15802.6	428.86	45905.6	899017	322518	69241.8	9.70926	193641	3788.14	6703.74	28.8117	720.738	283.246	275.7	83.6317	0.132913	21.2379	508951	305037	5993.9	25980.1	283544	2855.63	170500	31613.4	1388.42	2196.24	7873.13
Iligan City	103504000	2036	427820	1274055	296758	29777.3	61281	131642	174134	185514	75147.5	34403.7	57886.9	4978.99	450.038	4824.4	102425	10979.5	19991.7	21157.8	16083.6	427.849	46191.1	921812	327496	70536.6	9.93168	188022	4050.34	6745.43	28.829	732.692	288.446	280.404	83.6819	0.135957	21.37	518480	310217	6121.47	26436.9	289968	2927.01	175088	32175.7	1420.23	2246.55	8056.02
Iligan City	103504000	2037	432631	1298687	303453	30429.9	63827.7	135550	178357	191082	75192.7	34424.4	56142.3	4852.75	478.883	5131.07	103701	11004.9	20251.5	21509.5	16366.2	426.786	46504.6	945215	332566	71867.8	10.1557	183254	4309.95	6791.21	28.8463	744.795	293.559	285.245	83.7322	0.139024	21.515	528007	315356	6249.02	26901	296557	3001.1	179813	32740.8	1452.27	2297.23	8246.51
Iligan City	103504000	2038	437442	1323642	310198	31082.3	66259	139349	182664	196869	75237.8	34445	54495.9	4748.1	507.463	5427.36	104994	11030.3	20520.7	21892.4	16650.2	425.667	46844.9	969218	337728	73234.6	10.3815	179302	4567.16	6840.9	28.8636	757.046	298.591	290.219	83.7825	0.142115	21.6725	537536	320456	6376.58	27372.3	303310	3077.82	184674	33309	1484.55	2348.29	8444.39
Iligan City	103504000	2039	442253	1348924	316994	31734.5	68580.3	143044	187055	202875	75283	34465.7	52942.4	4664.15	535.798	5713.84	106305	11055.7	20798.7	22305.6	16935.7	424.49	47210.8	993820	342977	74636.2	10.6089	176132	4822.18	6894.34	28.881	769.444	303.546	295.321	83.8328	0.145228	21.8418	547070	325520	6504.22	27850.7	310225	3157.12	189670	33880.3	1517.07	2399.73	8649.47
Iligan City	103504000	2040	447063	1374528	323841	32387	70796.5	146640	191528	209094	75328.1	34486.4	51477.3	4600.1	563.908	5990.99	107633	11081.1	21085.4	22748.2	17222.8	423.253	47601.5	1019011	348314	76071.9	10.8381	173713	5075.17	6951.39	28.8983	781.987	308.429	300.549	83.883	0.148365	22.0225	556610	330550	6631.97	28336	317300	3238.95	194799	34454.6	1549.84	2451.57	8861.6
Misamis Occidental	104200000	2020	639595	1677676	367417	37953.7	67909.9	160472	202345	177510	125123	57283.3	123649	8444.26	159.973	3305.75	148268	52249.8	27966.8	25232.7	21738.4	768.868	69878.9	1031347	448268	89656.6	12.2964	318880	1439.76	10204.6	48.0012	992.541	400.816	364.644	139.333	0.168329	32.329	696976	434458	7925.1	35121.1	342309	3179.72	187375	43488.1	1758.39	2781.45	9013.72
Misamis Occidental	104200000	2021	648216	1703021	377150	38866.3	70016	164612	208814	184850	125382	57401.6	123265	8545.53	190.534	3566.07	150604	41463.8	28482.2	26035	22176	771.195	70830.9	1064295	456910	91909.6	12.6221	322705	1714.8	10343.6	48.1004	1011.67	407.514	373.084	139.621	0.172788	32.7694	710979	442020	8106.53	35876.4	351779	3301.76	193896	44363.6	1804.97	2855.13	9337.39
Misamis Occidental	104200000	2022	656836	1729439	386983	39781.9	71988.8	168633	215417	192465	125640	57520	122987	8673.44	220.782	3815.31	152964	31253.8	29010.1	26879.8	22616.7	773.388	71816	1098062	465688	94215.3	12.9512	327535	1987.04	10487.5	48.1996	1031.04	414.13	381.706	139.909	0.177293	33.2252	725023	449548	8288.63	36643.1	361477	3427.72	200599	45245.1	1852.03	2929.57	9671.88
Misamis Occidental	104200000	2023	665457	1756894	396919	40700.5	73833.2	172540	222156	200352	125899	57638.3	122808	8827.22	250.738	4053.95	155348	21582.9	29550.4	27766.3	23060.4	775.443	72833.5	1132646	474600	96573.1	13.2838	333342	2256.64	10636.1	48.2987	1050.65	420.668	390.509	140.197	0.181845	33.696	739110	457044	8471.41	37421.1	371400	3557.54	207483	46132.8	1899.58	3004.79	10017
Misamis Occidental	104200000	2024	674078	1791509	406957	41622.5	75553.4	176337	229027	208508	126157	57756.7	122726	9006.15	280.418	4282.43	157756	18575.5	30102.8	28693.6	23507.2	777.36	73882.5	1168037	483646	98982.3	13.6197	340099	2523.76	10789.3	48.3979	1070.48	427.15	399.49	140.485	0.186444	34.1812	753243	464514	8654.92	38211.9	381546	3691.19	214544	47026.7	1947.62	3080.78	10372.7
Misamis Occidental	104200000	2025	682699	1829712	417099	42548	77153.3	180028	236032	216929	126416	57875	122736	9209.6	309.841	4501.15	160187	18662.2	30667.1	29661	23957.2	779.136	74962.1	1204228	492822	101442	13.9591	347782	2788.57	10946.9	48.4971	1090.55	433.569	408.645	140.772	0.19109	34.6807	767425	471956	8839.2	39014.5	391913	3828.61	221783	47926.8	1996.15	3157.55	10738.7
Misamis Occidental	104200000	2026	691900	1869586	427913	43576.7	80038.4	185163	243081	224934	126677	57994.6	121647	9226.43	348.036	4850.69	162652	18751	31197.3	30449	24437.2	780.784	75868.3	1240331	502052	103839	14.3211	348417	3132.33	11079.3	48.5973	1111.36	441.361	417.605	141.063	0.196045	35.1	783028	480417	9042.79	39832.3	402271	3958.42	228930	48887.1	2047.91	3239.42	11080.4
Misamis Occidental	104200000	2027	701102	1910000	438834	44607.9	82769.4	190159	250277	233247	126938	58114.1	120682	9273.62	385.83	5187.19	165144	18839.7	31741.5	31284.5	24920.5	782.293	76812.4	1277344	511431	106293	14.6866	350199	3472.47	11217.1	48.6975	1132.42	449.053	426.767	141.354	0.201048	35.5368	798668	488835	9246.99	40662.3	412880	4092.55	236280	49853.9	2100.18	3322.1	11433.9
Misamis Occidental	104200000	2028	710304	1950952	449862	45641.9	85352.4	195022	257619	241862	127199	58233.7	119834	9350.2	423.246	5511.27	167662	18928.4	32299.4	32166.5	25406.9	783.662	77793.2	1315252	520958	108804	15.0556	353091	3809.21	11360.4	48.7977	1153.73	456.652	436.128	141.645	0.2061	35.9905	814347	497216	9451.84	41504.4	423736	4230.92	243828	50827.1	2152.95	3405.58	11799.2
Misamis Occidental	104200000	2029	719505	1992441	460998	46679	87792.8	199757	265106	250777	127460	58353.3	119098	9455.3	460.308	5823.48	170207	19017.1	32870.8	33093.9	25896.6	784.888	78809.6	1354049	530630	111372	15.4283	357060	4142.77	11508.8	48.8979	1175.3	464.162	445.684	141.936	0.211202	36.4607	830070	505560	9657.38	42358.4	434837	4373.48	251574	51806.8	2206.25	3489.88	12176
Misamis Occidental	104200000	2030	728707	2034467	472242	47719.4	90095.3	204369	272737	259989	127722	58472.8	118470	9588.1	497.038	6124.3	172778	19105.9	33455.4	34065.8	26389.6	785.968	79860.6	1393731	540445	113996	15.8046	362075	4473.34	11662.3	48.9981	1197.12	471.587	455.432	142.227	0.216354	36.947	845837	513870	9863.65	43224.4	446182	4520.18	259514	52793	2260.06	3575.01	12564.3
Misamis Occidental	104200000	2031	738529	2078327	484260	48881.3	93975.2	210741	280389	268658	127985	58593.7	116466	9488.95	544.428	6586.18	175367	19196.7	33993.5	34811.8	26916.4	786.776	80686.6	1433139	550260	116527	16.2068	358331	4899.85	11782.9	49.0993	1219.71	480.657	464.874	142.52	0.221859	37.3291	863255	523370	10092.6	44103.5	457469	4656.94	267314	53846.8	2317.57	3665.98	12920.8
Misamis Occidental	104200000	2032	748350	2122775	496388	50045.2	97676.1	216949	288202	277672	128249	58714.5	114608	9424.61	591.303	7032.64	177987	19287.5	34547.3	35611.2	27446.5	787.444	81555.9	1473553	560240	119121	16.6127	355901	5321.73	11909.9	49.2005	1242.58	489.608	474.54	142.814	0.227416	37.7313	880704	532819	10322	44995.9	469032	4798.47	275337	54907.3	2375.62	3757.8	13290.6
Misamis Occidental	104200000	2033	758172	2167806	508628	51211.4	101205	223000	296173	287027	128513	58835.3	112888	9393.86	637.697	7464.47	180636	19378.4	35116.6	36462.7	27980	787.969	82467.1	1514961	570381	121779	17.0224	354740	5739.27	12042.9	49.3017	1265.72	498.448	484.426	143.108	0.233023	38.1529	898189	542221	10552	45901.6	480869	4944.67	283581	55974.6	2434.2	3850.46	13673.3
Misamis Occidental	104200000	2034	767994	2213420	520982	52380.4	104570	228901	304302	296715	128777	58956.1	111301	9395.6	683.639	7882.33	183315	19469.2	35700.9	37365	28516.9	788.347	83418.8	1557349	580682	124499	17.4358	354806	6152.75	12181.9	49.403	1289.14	507.183	494.528	143.402	0.238683	38.5932	915712	551577	10782.6	46820.3	492976	5095.48	292043	57048.7	2493.32	3943.98	14068.8
Misamis Occidental	104200000	2035	777816	2259616	533450	53552.3	107775	234660	312586	306735	129041	59076.9	109840	9428.84	729.155	8286.86	186022	19560.1	36299.9	38317	29057.3	788.574	84409.8	1600714	591141	127280	17.8531	356061	6562.4	12326.6	49.5042	1312.83	515.816	504.841	143.696	0.244395	39.0516	933277	560892	11014	47752	505352	5250.84	300722	58129.7	2552.99	4038.37	14476.9
Misamis Occidental	104200000	2036	788299	2307816	546806	54867.5	112916	242562	320859	316047	129307	59198.9	106662	9174.27	787.587	8889.43	188727	19653	36836.6	38985.2	29635.7	788.353	85111.6	1643542	601526	129930	18.3001	346448	7088.28	12429.1	49.6065	1337.32	526.423	514.704	143.993	0.250514	39.3763	952763	571604	11271.9	48693.8	517597	5393.3	309188	59286.7	2616.91	4139.48	14844
Misamis Occidental	104200000	2037	798783	2356653	560278	56184	117848	250271	329308	325747	129574	59321	103658	8959.83	845.365	9473.7	191467	19746	37391.2	39713.8	30217.5	787.991	85863.2	1687486	612094	132652	18.7509	338350	7608.29	12538.9	49.7088	1362.11	536.889	524.817	144.29	0.256686	39.7241	972272	582253	11530.2	49650.2	530150	5541.05	317904	60450.7	2681.38	4241.46	15225.9
Misamis Occidental	104200000	2038	809267	2406125	573866	57502.2	122579	257795	337929	335829	129841	59443	100817	8783.99	902.532	10040.6	194240	19839	37963.2	40501	30802.8	787.484	86663	1732532	622840	135443	19.2057	331709	8122.79	12655.7	49.811	1387.21	547.222	535.174	144.586	0.262912	40.0941	991810	592842	11789	50621.1	543005	5693.97	326866	61621.7	2746.41	4344.33	15622.1
Misamis Occidental	104200000	2039	819751	2456228	587573	58822.5	127119	265143	346722	346285	130107	59565.1	98133.1	8645.37	959.124	10591.1	197045	19932	38552	41345.3	31391.7	786.827	87509	1778664	633762	138303	19.6644	326475	8632.11	12779.2	49.9133	1412.59	557.429	545.769	144.883	0.269191	40.4855	1011381	603377	12048.4	51606.3	556159	5851.98	336069	62799.8	2812.01	4448.09	16032.5
Misamis Occidental	104200000	2040	830234	2506967	601400	60145.4	131475	272323	355684	357116	130374	59687.1	95597.6	8542.76	1015.18	11125.8	199883	20025	39157.4	42245.3	31984.3	786.017	88400	1825881	644858	141230	20.1272	322600	9136.59	12909.3	50.0156	1438.28	567.516	556.6	145.18	0.275526	40.8977	1030989	613859	12308.3	52605.6	569611	6015.01	345514	63985.2	2878.18	4552.77	16456.7
Misamis Oriental	104300000	2020	965113	2580953	554412	57270	102472	242144	305328	258476	220092	100762	186579	12741.9	581.079	4988.19	223728	91698.4	42200.3	38074.7	32802	1160.18	105443	1536499	682955	135424	18.5546	481173	5229.71	15398.2	84.4344	1525.56	622.144	565.738	245.088	0.253999	48.7827	1060295	655577	11984.1	53111.3	522810	4798.02	277855	65621.2	2653.31	4197.05	13601.2
Misamis Oriental	104300000	2021	982723	2629647	571775	58923	106147	249560	316570	270269	222210	101731	186875	12955.4	684.726	5406.31	228321	73397.7	43180.1	39470.2	33619.8	1169.16	107383	1592507	699414	139480	19.1357	489234	6162.53	15681.4	85.2469	1562.3	635.6	583.631	247.446	0.261953	49.6798	1087002	670124	12316.1	54519.6	539586	5005.61	288762	67257.1	2736.41	4328.49	14155.9
Misamis Oriental	104300000	2022	1000332	2679989	589358	60586	109636	256821	328071	282515	224328	102701	187303	13209.3	788.96	5810.54	232957	55793.8	44181.1	40936.8	34444.2	1177.83	109372	1649956	716121	143630	19.7242	498821	7100.64	15972	86.0595	1599.5	648.96	601.883	249.805	0.270009	50.6005	1113842	684643	12650.2	55949.3	556765	5220.26	299983	68906.3	2820.55	4461.6	14729.8
Misamis Oriental	104300000	2023	1017941	2731944	607162	62259.1	112942	263932	339828	295213	226446	103670	187858	13502.9	893.819	6201.27	237634	38850.6	45202.9	42473.7	35275.2	1186.18	111412	1708847	733072	147875	20.32	509909	8044.37	16269.9	86.872	1637.14	662.228	620.491	252.163	0.278166	51.5443	1140817	699136	12986.3	57400.3	574346	5441.93	311518	70568.8	2905.76	4596.38	15322.9
Misamis Oriental	104300000	2024	1035550	2796653	625187	63942.5	116069	270897	351843	308362	228564	104640	188538	13835.7	999.338	6578.87	242352	33711	46245.4	44080.5	36112.9	1194.22	113502	1769172	750269	152214	20.9232	522476	8994.04	16575	87.6846	1675.24	675.439	639.455	254.522	0.286424	52.5108	1167933	713609	13324.5	58875.7	592326	5670.57	323365	72244.7	2992.03	4732.84	15935
Misamis Oriental	104300000	2025	1053160	2867881	643434	65636.4	119020	277718	364113	321957	230682	105610	189338	14207.1	1105.55	6943.66	247112	34140.8	47308.4	45756.4	36957.3	1201.93	115640	1830925	767709	156645	21.5339	536503	9949.94	16887.2	88.4971	1713.78	688.577	658.772	256.88	0.294783	53.4999	1195189	728061	13664.9	60373.5	610705	5906.17	335523	73933.9	3079.35	4870.98	16566
Misamis Oriental	104300000	2026	1072375	2943793	663222	67539.4	124051	286984	376751	335207	232902	106626	188541	14300	1238.03	7518.07	252094	34599.5	48352.6	47192.9	37875.2	1210.13	117588	1894070	785778	161099	22.1962	540011	11142.3	17171.8	89.3487	1754.67	704.296	678.797	259.353	0.303849	54.4014	1225579	744599	14045.3	61942.3	629543	6135.15	347831	75770.1	3174.05	5020.78	17173.4
Misamis Oriental	104300000	2027	1091591	3020751	683249	69452.9	128869	296072	389672	348966	235122	107642	187897	14438.7	1371.01	8076.27	257123	35058.2	49420.4	48708.9	38800.3	1218	119594	1958819	804121	165658	22.8664	545248	12339.1	17464.7	90.2004	1796.05	719.9	699.215	261.825	0.313024	55.3295	1256108	761101	14427.9	63534.5	648828	6371.95	360489	77620.7	3269.9	5172.39	17802.2
Misamis Oriental	104300000	2028	1110807	3098761	703516	71377	133478	304985	402877	363235	237342	108659	187402	14622.3	1504.54	8618.79	262198	35516.9	50511.4	50303.4	39732.5	1225.53	121657	2025177	822736	170322	23.5447	552181	13540.9	17765.9	91.052	1837.93	735.394	720.023	264.297	0.322309	56.2837	1286779	777571	14812.7	65150	668560	6616.52	373498	79485.8	3366.89	5325.81	18452.2
Misamis Oriental	104300000	2029	1130022	3177818	724022	73312	137883	313729	416363	378010	239562	109675	187050	14850.1	1638.66	9146.09	267320	35975.6	51625.4	51975.7	40672.1	1232.71	123775	2093131	841620	175089	24.231	560782	14748	18075.2	91.9037	1880.3	750.781	741.221	266.769	0.331704	57.2636	1317594	794011	15199.7	66788.5	688737	6868.79	386855	81365.3	3465.03	5481.05	19123.1
Misamis Oriental	104300000	2030	1149238	3257922	744770	75257.9	142089	322308	430131	393287	241782	110692	186838	15121.3	1773.42	9658.59	272487	36434.3	52762.3	53724.9	41618.9	1239.54	125948	2162676	860773	179959	24.9254	571026	15960.8	18392.5	92.7553	1923.17	766.065	762.806	269.241	0.341209	58.2688	1348557	810422	15588.9	68450.1	709356	7128.73	400560	83259.4	3564.33	5638.11	19815
Misamis Oriental	104300000	2031	1170207	3343323	767314	77452.9	148905	333921	444279	408067	244109	111757	184542	15035.4	1941.9	10435.9	277871	36923.8	53863	55159.7	42649.3	1246.66	127849	2233580	880535	184818	25.6799	567779	17477.1	18670.1	93.6479	1968.61	784.466	785.15	271.832	0.351538	59.1484	1383201	829288	16025.6	70186.6	730432	7378.97	414382	85320.9	3672.22	5808.79	20473.2
Misamis Oriental	104300000	2032	1191175	3429880	790118	79658.7	155474	345325	458740	423423	246435	112822	182426	15001.5	2110.73	11194.1	283308	37413.3	54990.2	56683.7	43687.6	1253.4	129815	2306281	900600	189795	26.443	566501	18996.6	18957.3	94.5405	2014.59	802.73	807.925	274.423	0.361985	60.0582	1417988	848109	16464.5	71948.9	752007	7637.88	428598	87397.9	3781.35	5981.41	21155.1
Misamis Oriental	104300000	2033	1212144	3517594	813181	81875.4	161804	356526	473513	439354	248762	113887	180483	15018.6	2279.98	11934	288796	37902.8	56143.4	58295.6	44733.7	1259.78	131846	2380773	920966	194887	27.2149	567148	20519.8	19253.9	95.4332	2061.12	820.864	831.129	277.014	0.372551	60.9977	1452923	866889	16905.7	73736.7	774080	7905.4	443206	89490.6	3891.73	6156.01	21860.5
Misamis Oriental	104300000	2034	1233113	3606464	836504	84103.4	167900	367530	488595	455854	251089	114952	178708	15085.9	2449.72	12656.1	294335	38392.3	57322.3	59994.3	45787.6	1265.79	133940	2457048	941631	200093	27.9954	569686	22047.4	19559.6	96.3258	2108.19	838.871	854.76	279.605	0.383237	61.9663	1488010	885630	17349.2	75550	796648	8181.45	458204	91599.1	4003.35	6332.57	22589.3
Misamis Oriental	104300000	2035	1254082	3696491	860088	86343	173767	378344	503986	472921	253416	116018	177096	15202.2	2619.99	13361	299926	38881.8	58526.7	61779	46849.4	1271.43	136095	2535098	962592	205414	28.7847	574081	23579.9	19874.4	97.2184	2155.81	856.757	878.815	282.196	0.394042	62.9634	1523250	904336	17795.1	77388.6	819710	8465.99	473590	93723.2	4116.22	6511.11	23341.2
Misamis Oriental	104300000	2036	1276963	3792490	885769	88879.6	182912	392926	519759	489277	255854	117134	172782	14861.4	2833.37	14400	305718	39404.2	59671.5	63152	48006.7	1277.05	137872	2614377	984114	210677	29.6442	561209	25500.3	20133.9	98.154	2206.23	878.42	903.672	284.911	0.405807	63.7855	1562827	925942	18297.3	79305.1	843197	8736.59	489037	96038.3	4239.12	6705.52	24045.7
Misamis Oriental	104300000	2037	1299845	3889764	911729	91427.1	191771	407262	535876	506285	258293	118250	168680	14580.2	3046.89	15416.4	311570	39926.6	60846.1	64625.5	49172.3	1282.28	139724	2695665	1005972	216069	30.513	550590	27422	20404.3	99.0895	2257.26	899.92	929.002	287.627	0.4177	64.6422	1602551	947492	18801.7	81250.1	867242	9016.84	504925	98370.3	4363.36	6902.05	24776.7
Misamis Oriental	104300000	2038	1322727	3988315	937970	93985.9	200353	421360	552337	523939	260732	119367	164783	14357.2	3260.63	16411.2	317480	40449	62049.9	66197.8	50346.5	1287.12	141648	2778952	1028164	221591	31.3912	542171	29345.7	20685.4	100.025	2308.89	921.264	954.803	290.343	0.429723	65.5327	1642428	968988	19308.6	83223.2	891842	9306.65	521251	100719	4488.95	7100.7	25534
Misamis Oriental	104300000	2039	1345608	4088142	964493	96556.3	208664	435228	569139	542239	263171	120484	161084	14191.2	3474.69	17385.1	323447	40971.4	63282.6	67867.6	51529.1	1291.56	143645	2864233	1050687	227240	32.2789	535904	31272.2	20976.9	100.961	2361.12	942.458	981.073	293.058	0.441874	66.4563	1682460	990436	19817.8	85224.4	916994	9605.95	538015	103085	4615.88	7301.48	26317.1
Misamis Oriental	104300000	2040	1368490	4189246	991298	99138.7	216713	448875	586281	561178	265609	121600	157575	14081.2	3689.15	18338.8	329471	41493.8	64543.8	69633.7	52720.2	1295.61	145711	2951497	1073538	233014	33.176	531748	33202.3	21278.7	101.896	2413.94	963.509	1007.81	295.774	0.454154	67.4124	1722652	1.01184e+06	20329.6	87253.6	942697	9914.64	555213	105468	4744.16	7504.41	27126
Cagayan de Oro City	104305000	2020	749810	2007348	430730	44493.9	79612.1	188125	237214	233664	156650	71717	144956	9899.38	453.238	3875.4	173818	61467.6	32786	29580.8	25484.4	901.36	81920.5	1263602	527598	105150	14.4153	373830	4079.14	11963.1	60.0962	1177.03	475.395	439.43	174.441	0.197335	37.9	821285	509324	9298.91	41247.4	418168	3727.65	232979	50982	2061.39	3260.75	10567
Cagayan de Oro City	104305000	2021	767525	2059198	446567	46020	82903	194911	247247	246207	158684	72648	145953	10118.4	531.755	4222.43	178323	49271.8	33724.5	30827	26257.7	913.14	83867.8	1318488	543146	108871	14.9453	382101	4785.8	12247.5	60.8763	1211.87	488.173	455.507	176.706	0.204591	38.8009	846391	523377	9606.98	42564.2	434414	3909.47	243821	52529.1	2137.18	3380.64	11056
Cagayan de Oro City	104305000	2022	785240	2112512	462634	47558.7	86061.8	201599	257529	259256	160718	73579	147029	10369	611.711	4561.15	182866	37507.3	34681.2	32134.5	27038	924.575	85855.2	1374927	558924	112679	15.4831	391564	5505.4	12537.7	61.6564	1247.15	500.902	471.935	178.97	0.211951	39.7203	871666	537429	9917.56	43901.3	451086	4097.79	255005	54090	2214.08	3502.27	11562.6
Cagayan de Oro City	104305000	2023	802955	2167267	478931	49110.1	89088.7	208190	268058	272807	162751	74509.9	148183	10651.1	693.14	4891.58	187446	26153.2	35656.2	33503.4	27825.2	935.666	87882.5	1432913	574930	116575	16.0285	402217	6238.26	12833.8	62.4365	1282.89	513.58	488.717	181.234	0.219418	40.6583	897111	551479	10230.6	45258.8	468184	4292.61	266529	55664.8	2292.07	3625.64	12086.8
Cagayan de Oro City	104305000	2024	820669	2230983	495458	50674.2	91983.9	214685	278834	286867	164785	75440.9	149415	10964.7	776.071	5213.73	192063	22723.8	36649.3	34933.6	28619.3	946.412	89949.7	1492460	591165	120557	16.5816	414060	6984.64	13135.6	63.2167	1319.08	526.231	505.853	183.499	0.22699	41.6146	922727	565531	10546.3	46638.7	485710	4493.91	278397	57253.6	2371.17	3750.76	12628.4
Cagayan de Oro City	104305000	2025	838384	2299482	512216	52250.8	94747.6	221082	289858	301434	166818	76371.9	150725	11309.8	860.53	5527.61	196717	23043.6	37660.6	36425.1	29420.5	956.814	92056.8	1553562	607628	124626	17.1424	427092	7744.77	13443.3	63.9968	1355.73	538.842	523.345	185.763	0.234667	42.5895	948514	579583	10864.4	48039.8	503665	4701.7	290606	58856.3	2451.37	3877.62	13187.6
Cagayan de Oro City	104305000	2026	858192	2374093	530758	54049.9	99274.8	229666	301503	316216	168984	77363.4	150884	11443.9	959.043	6016.5	201744	23387.2	38695.2	37767.1	30310.5	968.437	94102.5	1617809	625196	128847	17.763	432156	8631.38	13742.1	64.8276	1395.57	553.995	541.593	188.175	0.243162	43.5359	977705	595880	11225.9	49545.7	522573	4909.79	303338	60636.7	2540.11	4017.99	13743.4
Cagayan de Oro City	104305000	2027	877999	2449868	549558	55863.1	103653	238139	313425	331574	171149	78354.8	151131	11613.5	1059.12	6495.99	206812	23730.7	39750.3	39178	31208.2	979.676	96193.2	1683815	643020	133165	18.3922	438559	9532.07	14047.4	65.6584	1435.91	569.092	560.233	190.587	0.251775	44.5032	1007084	612175	11590.1	51074.3	541964	5125.15	316457	62432.7	2630.08	4160.31	14318.8
Cagayan de Oro City	104305000	2028	897806	2526810	568614	57690.3	107883	246503	325624	347508	173315	79346.2	151467	11818.4	1160.8	6966.11	211921	24074.3	40825.7	40657.6	32113.7	990.53	98328.7	1751581	661101	137581	19.0299	446299	10447.2	14359.2	66.4891	1476.77	584.13	579.267	192.998	0.260506	45.4911	1036651	628468	11957.1	52625.4	561838	5347.78	329964	64244.2	2721.28	4304.57	14913.9
Cagayan de Oro City	104305000	2029	917614	2604920	587929	59531.6	111966	254758	338100	364022	175480	80337.6	151891	12058.7	1264.12	7426.91	217072	24417.9	41921.5	42205.9	33027	1001	100509	1821114	679437	142094	19.6763	455373	11377.1	14677.6	67.3199	1518.13	599.111	598.696	195.409	0.269354	46.4998	1066408	644760	12327	54199.2	582198	5577.68	343861	66071.2	2813.72	4450.79	15528.6
Cagayan de Oro City	104305000	2030	937421	2684202	607501	61387.1	115900	262904	350853	381118	177646	81329	152402	12334.3	1369.12	7878.41	222265	24761.5	43037.7	43822.9	33948.1	1011.08	102734	1892420	698029	146705	20.3314	465780	12322	15002.6	68.1507	1560.01	614.036	618.521	197.821	0.278321	47.5292	1096354	661051	12699.7	55795.6	603044	5814.83	358148	67913.8	2907.38	4598.95	16162.9
Cagayan de Oro City	104305000	2031	959568	2770570	629197	63511.3	122102	273815	364308	398383	179952	82384.8	151324	12329	1491.66	8557.4	227854	25130.7	44167.7	45230.9	34972.4	1022.26	104836	1967227	717809	151462	21.0575	465579	13425	15309.5	69.0354	1605.51	632.069	639.088	200.389	0.288261	48.5016	1130343	680014	13124.4	57508.3	624950	6050.75	373006	69963.1	3011.22	4763.2	16788
Cagayan de Oro City	104305000	2032	981716	2858255	651181	65651.2	128135	284602	378074	416306	182258	83440.6	150347	12363.6	1615.91	9225.7	233490	25499.9	45320.6	46716.2	36005.4	1033	106988	2044032	737876	156329	21.7932	466886	14543.1	15623.8	69.9201	1651.57	650.037	660.093	202.957	0.298333	49.4974	1164540	698974	13552.3	59246.2	647404	6294.81	388304	72029.6	3116.43	4929.62	17435.1
Cagayan de Oro City	104305000	2033	1003863	2947258	673453	67806.8	134002	295264	392150	434890	184564	84496.3	149471	12438	1741.89	9883.38	239172	25869.1	46496.3	48278.7	37047.1	1043.32	109191	2122840	758230	161306	22.5386	469696	15677	15945.5	70.8048	1698.21	667.939	681.537	205.525	0.308536	50.5165	1198947	717931	13983.2	61009.5	670408	6547.02	404045	74113.6	3223.02	5098.23	18104.3
Cagayan de Oro City	104305000	2034	1026010	3037582	696012	69978.1	139701	305803	406535	454136	186870	85552.1	148694	12552.2	1869.66	10530.5	244901	26238.3	47695	49918.2	38097.5	1053.2	111444	2203656	778871	166391	23.2936	474007	16827	16274.5	71.6895	1745.43	685.776	703.421	208.093	0.318872	51.559	1233565	736886	14417.3	62798.1	693961	6807.37	420229	76214.9	3330.98	5269.01	18795.4
Cagayan de Oro City	104305000	2035	1048157	3129229	718859	72165.2	145234	316219	421230	474046	189176	86607.9	148016	12706	1999.26	11167.1	250677	26607.5	48916.4	51634.7	39156.6	1062.66	113748	2286481	799798	171585	24.0582	479815	17993.4	16610.9	72.5742	1793.21	703.548	725.749	210.661	0.329339	52.6246	1268394	755839	14854.6	64612.1	718065	7075.85	436856	78333.6	3440.32	5441.96	19508.5
Cagayan de Oro City	104305000	2036	1072921	3229066	744234	74677.8	153685	330142	436708	494024	191632	87732.2	145173	12486.7	2150.63	12099	256868	27004.3	50136.8	53061.1	40335.8	1072.99	115842	2373115	821983	176911	24.9075	471535	19355.7	16916.7	73.5163	1845.1	725.139	748.748	213.396	0.340964	53.5934	1308034	777987	15354.5	66553.7	743325	7340.59	454086	80692.6	3561.76	5634.06	20203.5
Cagayan de Oro City	104305000	2037	1097684	3330390	769931	77207.8	161946	343922	452533	514754	194088	88856.5	142446	12312.6	2303.82	13018.7	263113	27401	51382.9	54574.5	41524.7	1082.85	117993	2462018	844489	182360	25.7674	464959	20734.4	17230.9	74.4584	1897.62	746.653	772.236	216.13	0.352737	54.5886	1347906	800130	15857.9	68523.7	769206	7614.48	471817	83071.1	3684.74	5828.59	20923.3
Cagayan de Oro City	104305000	2038	1122448	3433203	795949	79755.1	170016	357560	468706	536239	196544	89980.8	139833	12183.3	2458.9	13926.3	269409	27797.7	52654.7	56174.6	42723.3	1092.23	120201	2553195	867317	187931	26.6382	460079	22130.1	17553.3	75.4005	1950.8	768.093	796.215	218.865	0.364657	55.6102	1388011	822268	16364.8	70522.1	795709	7897.5	490051	85468.9	3809.26	6025.56	21667.8
Cagayan de Oro City	104305000	2039	1147211	3537513	822288	82320	177899	371058	485225	558484	199000	91105.1	137334	12098.9	2615.92	14821.8	275758	28194.5	53952.2	57861.2	43931.6	1101.14	122466	2646657	890466	193624	27.5197	456890	23543.3	17884	76.3426	2004.61	789.457	820.686	221.6	0.376724	56.658	1428350	844404	16875.1	72548.8	822838	8189.64	508790	87886.1	3935.31	6224.95	22436.9
Cagayan de Oro City	104305000	2040	1171975	3643317	848948	84902.4	185593	384416	502091	581489	201455	92229.4	134948	12059.1	2774.94	15705.4	282159	28591.2	55275.3	59634.3	45149.6	1109.56	124787	2742405	913937	199440	28.4119	455389	24974.5	18223	77.2847	2059.06	810.747	845.651	224.334	0.388938	57.7319	1468925	866536	17389	74603.9	850591	8490.9	528035	90322.7	4062.9	6426.77	23230.7
Davao del Norte	112300000	2020	1103994	2974746	634192	65511.2	117218	276988	349265	264442	253351	115988	213428	14575.5	519.627	5705.99	255923	156346	48272.9	43553.7	37522.3	1327.13	120617	1691089	781565	154918	21.2246	550414	4676.64	17614	97.1937	1741.58	712.695	640.711	282.124	0.290549	55.8026	1211788	749929	13710	60734.2	582344	5488.45	301573	75064.1	3035.12	4801.01	15558.4
Davao del Norte	112300000	2021	1125288	3036985	654723	67471.1	121546	285764	362496	274145	257721	117989	213986	14834.9	620.324	6190.61	261444	140618	49444.4	45196.2	38497.1	1338.78	122961	1748294	801565	159728	21.9118	560208	5582.92	17956.3	98.8702	1786.36	729.779	661.053	286.99	0.299955	56.887	1243779	767355	14105.5	62407.5	600632	5731.78	312251	77014.2	3133.38	4956.44	16209.5
Davao del Norte	112300000	2022	1146582	3101145	675523	69443.7	125665	294369	376035	284051	262091	119990	214687	15140.5	720.149	6660.05	267015	126001	50640.4	46921.8	39479.9	1350.04	125363	1806504	821857	164651	22.6079	571749	6481.34	18307.1	100.547	1831.64	746.761	681.745	291.857	0.309485	57.9984	1275924	784756	14503.7	64105.9	619225	5983.47	323128	78980.5	3232.92	5113.9	16883.4
Davao del Norte	112300000	2023	1167876	3167185	696592	71429.4	129577	302807	389883	294159	266461	121990	215528	15491.8	819.173	7114.67	272635	112451	51861	48729.8	40471	1360.9	127823	1865723	842442	169685	23.313	585014	7372.56	18666.3	102.223	1877.4	763.645	702.786	296.723	0.319137	59.1363	1308225	802132	14904.5	65829.4	638124	6243.48	334206	80963	3333.76	5273.4	17579.9
Davao del Norte	112300000	2024	1189170	3235068	717931	73428.1	133287	311083	404037	304474	270831	123991	216506	15888.1	917.464	7554.82	278304	99929	53105.7	50619.6	41470.1	1371.38	130339	1925955	863317	174830	24.0271	599983	8257.17	19033.8	103.9	1923.64	780.434	724.177	301.589	0.328914	60.3006	1340684	819487	15308	67577.9	657330	6511.78	345485	82961.9	3435.88	5434.94	18298.9
Davao del Norte	112300000	2025	1210464	3304759	739540	75440.1	136797	319199	418498	314989	275201	125991	217618	16329.2	1015.08	7980.8	284021	88400.2	54374.6	52590.7	42477.4	1381.45	132912	1987191	884482	180087	24.7503	616638	9135.72	19409.6	105.576	1970.38	797.13	745.918	306.456	0.338814	61.4909	1373303	836821	15714.2	69351.4	676839	6788.34	356963	84977	3539.3	5598.53	19040.4
Davao del Norte	112300000	2026	1233812	3369820	763065	77706.9	142726	330188	433467	326158	279948	128165	216924	16452.8	1149.18	8649.85	290044	64987.4	55631.7	54297.4	43577	1392.31	135290	2052521	906577	185404	25.5376	621306	10342.6	19756.8	107.397	2020.53	817.02	768.883	311.742	0.349591	62.5911	1409872	856698	16169.5	71217.8	697598	7058.74	369198	87176.7	3651.88	5776.61	19758.7
Davao del Norte	112300000	2027	1257160	3437084	786882	79987.3	148416	340979	448777	337555	284695	130338	216397	16628.7	1282.09	9301.26	296122	42889.2	56916.3	56096.9	44685.4	1402.75	137734	2118968	928997	190846	26.3347	627950	11538.8	20113.7	109.218	2071.21	836.79	792.229	317.028	0.360503	63.7217	1446603	876543	16627.7	73112	718695	7338.43	381656	89394	3765.87	5956.92	20502.4
Davao del Norte	112300000	2028	1280508	3523041	810994	82281.5	153870	351578	464426	349181	289442	132511	216032	16856.2	1413.91	9935.5	302255	38591	58228.2	57988.4	45802.6	1412.76	140243	2186535	951740	196412	27.1417	636539	12725.2	20480	111.039	2122.43	856.493	815.957	322.314	0.371549	64.8823	1483503	896362	17088.6	75038.5	740130	7627.34	394336	91629	3881.26	6139.45	21271.1
Davao del Norte	112300000	2029	1303855	3614729	835400	84589.6	159094	361990	480413	361035	294189	134684	215824	17134.5	1544.73	10553	308442	39130	59567.1	59971.2	46928.7	1422.34	142815	2255218	974805	202101	27.9585	647048	13902.6	20855.7	112.86	2174.19	876.095	840.066	327.6	0.382731	66.0725	1520573	916154	17552.4	76993.6	761904	7925.43	407238	93881.9	3998.06	6324.21	22064.9
Davao del Norte	112300000	2030	1327203	3707311	860101	86912	164092	372220	496739	373116	298936	136858	215771	17462.9	1674.63	11154.3	314683	39669.1	60932.8	62044.5	48063.8	1431.49	145451	2325015	998191	207913	28.7852	659452	15071.7	21240.7	114.681	2226.48	895.586	864.556	332.886	0.394047	67.292	1557812	935919	18019	78975.9	784014	8232.66	420362	96152.5	4116.28	6511.2	22883.5
Davao del Norte	112300000	2031	1352803	3808290	887044	89538.5	172140	386025	513603	385939	304092	139218	213337	17381.4	1851.51	12064.2	321230	40247.4	62267.7	63766.7	49304.2	1441.18	147798	2399485	1022511	213753	29.6869	656374	16663.5	21583.4	116.66	2282.57	918.969	890.426	338.628	0.406391	68.3777	1599707	958687	18544.1	81061.4	807534	8530.36	434353	98634.1	4245.23	6715.17	23667.8
Davao del Norte	112300000	2032	1378402	3910244	914307	92179.3	179912	399602	530844	399020	309248	141579	211099	17359.4	2026.78	12953.6	327837	40825.8	63633.4	65593.1	50554.3	1450.41	150220	2475197	1047191	219732	30.5993	655542	18241	21937	118.638	2339.25	942.207	916.711	344.369	0.418882	69.4981	1641771	981412	19072	83177.3	831428	8838.39	448591	101135	4375.7	6921.56	24480.2
Davao del Norte	112300000	2033	1404001	4013175	941890	94834.6	187414	412956	548460	412356	314405	143939	209050	17395.8	2200.57	13822.9	334506	41404.1	65029.7	67522.5	51814.1	1459.18	152714	2552145	1072231	225848	31.5224	656916	19805.2	22301.4	120.616	2396.53	965.305	943.411	350.111	0.431519	70.6524	1684008	1.0041e+06	19603	85323.3	855698	9156.66	463076	103655	4507.71	7130.38	25320.6
Davao del Norte	112300000	2034	1429601	4117087	969795	97504.7	194654	426094	566449	425948	319561	146300	207184	17489.7	2373.01	14672.8	341236	41982.4	66456.2	69554	53083.6	1467.49	155282	2630330	1097627	232101	32.4563	660462	21357.1	22676.3	122.594	2454.39	988.268	970.527	355.853	0.444303	71.8402	1726422	1.02675e+06	20137	87499.4	880341	9485.11	477808	106195	4641.25	7341.62	26188.7
Davao del Norte	112300000	2035	1455200	4221982	998022	100190	201635	439020	584811	439797	324717	148661	205497	17640.2	2544.2	15503.7	348025	42560.7	67912.7	71686.6	54362.7	1475.33	157921	2709755	1123378	238490	33.401	666147	22897.8	23061.6	124.572	2512.84	1011.1	998.06	361.595	0.457235	73.061	1769015	1.04936e+06	20674	89705.6	905358	9823.69	492787	108754	4776.34	7555.3	27084.5
Davao del Norte	112300000	2036	1483269	4336549	1028873	103239	212464	456407	603731	454481	330318	151225	200696	17262.4	2775.68	16726.4	355110	43181.2	69312	73354.8	55762.6	1483.37	160146	2794483	1150036	244858	34.4335	651878	24981.1	23386.7	126.721	2575.51	1038.65	1027.14	367.832	0.471369	74.0907	1817108	1075536	21280.5	92021.1	931955	10148.1	508752	111554	4923.99	7788.86	27930.5
Davao del Norte	112300000	2037	1511337	4452185	1060073	106303	222974	473525	623066	469453	335919	153789	196125	16952.4	3005.01	17924.7	362264	43801.7	70746	75140.4	57172.9	1490.92	162458	2880587	1177096	251381	35.4777	640174	27045.1	23724.2	128.869	2638.83	1066.02	1056.67	374.069	0.485663	75.1599	1865375	1101653	21890	94370.2	958968	10483.9	524992	114376	5073.31	8025.05	28808.1
Davao del Norte	112300000	2038	1539405	4568892	1091621	109382	233173	490384	642816	484716	341520	156353	191777	16709.1	3232.36	19099.5	369487	44422.2	72214.4	77041.9	58593.8	1497.97	164852	2968067	1204554	258057	36.5335	630985	29091.3	24073.9	131.018	2702.8	1093.22	1086.66	380.306	0.500116	76.2678	1913822	1.12772e+06	22502.7	96752.7	986397	10831.2	541507	117218	5224.29	8263.88	29716.7
Davao del Norte	112300000	2039	1567474	4686673	1123519	112477	243069	506989	662979	500264	347121	158918	187644	16531.1	3457.9	20251.5	376777	45042.7	73716.7	79057.7	60025.2	1504.52	167329	3056918	1232409	264884	37.601	624264	31121.1	24435.6	133.167	2767.42	1120.27	1117.09	386.543	0.51473	77.4137	1962452	1.15374e+06	23118.6	99168.4	1014240	11189.8	558296	120082	5376.95	8505.36	30656.3
Davao del Norte	112300000	2040	1595542	4805535	1155769	115587	252668	523350	683553	516102	352722	161482	183719	16417.5	3681.75	21381.5	384135	45663.2	75252.6	81186.9	61467.3	1510.57	169887	3147145	1260657	271863	38.6803	619972	33135.7	24809.1	135.316	2832.69	1147.16	1147.98	392.781	0.529505	78.597	2011270	1.17972e+06	23737.7	101617	1042499	11559.6	575361	122966	5531.29	8749.49	31626.5
Davao del Sur	112400000	2020	676225	1812727	388459	40127.3	71799.1	169662	213934	160381	149733	68550	130730	8927.86	1040.04	3495.07	156759	95206.1	29568.4	26677.8	22983.4	812.901	73880.9	1032396	477589	94867.6	13.0006	337143	9360.32	10789	57.4423	1061.39	433.529	424.508	166.738	0.177969	34.1805	745775	459351	8393.24	37372.9	353924	3361.82	183890	45978.7	1859.09	2940.74	9529.94
Davao del Sur	112400000	2021	685993	1841209	399129	41131.4	74096.4	174206	220983	165583	151019	69138.8	130449	9043.56	1185.42	3773.89	159380	85152.8	30142.1	27552.3	23468.4	816.14	74958.8	1062462	487372	97346.2	13.3577	341512	10668.8	10946.5	57.9357	1083.03	441.515	438.843	168.17	0.182858	34.6792	762173	467792	8593.98	38236.6	363178	3494.18	189551	46949.1	1910.16	3021.52	9881.57
Davao del Sur	112400000	2022	695762	1870843	409916	42139.4	76255	178627	228183	170888	152305	69727.7	130275	9187.45	1332.08	4041.41	162028	75886.6	30729.3	28472.8	23957	819.22	76072	1093014	497305	99882.9	13.7188	346945	11988.7	11109	58.4292	1104.9	449.42	453.447	169.602	0.1878	35.1942	778631	476200	8795.55	39113.2	372580	3630.85	195309	47926.4	1961.78	3103.18	10245
Davao del Sur	112400000	2023	705530	1901588	420821	43151.5	78279.3	182930	235534	176296	153591	70316.5	130204	9358.78	1480.05	4298.07	164703	67366.1	31329.9	29438.3	24449.1	822.139	77219.5	1124054	507387	102477	14.0837	353415	13320.5	11276.6	58.9226	1127.01	457.246	468.32	171.035	0.192795	35.7251	795151	484579	8998.01	40002.8	382131	3771.77	201164	48910.9	2013.97	3185.73	10620.2
Davao del Sur	112400000	2024	715299	1933409	431843	44167.8	80173.6	187120	243033	181809	154878	70905.3	130231	9556.89	1629.39	4544.31	167403	59553.9	31943.7	30448.2	24944.7	824.897	78400.5	1155580	517615	105127	14.4526	360896	14664.5	11449.1	59.416	1149.34	464.998	483.46	172.467	0.197845	36.2715	811736	492930	9201.37	40905.2	391829	3916.91	207117	49902.5	2066.72	3269.17	11007
Davao del Sur	112400000	2025	725067	1966274	442984	45188.6	81941.4	191200	250680	187425	156164	71494.2	130353	9781.16	1780.12	4780.49	170129	52415.7	32570.3	31501.8	25444	827.49	79614.3	1187592	527988	107834	14.8254	369366	16021	11626.3	59.9094	1171.9	472.679	498.865	173.899	0.202949	36.833	828387	501255	9405.69	41820.4	401674	4066.21	213168	50901.2	2120.04	3353.51	11405.2
Davao del Sur	112400000	2026	735541	1994934	454904	46325.3	85086.8	196842	258413	193283	157505	72108.3	129320	9808.38	1955.33	5156.64	172911	38319.1	33165	32369.6	25978.6	830.031	80653.7	1221083	538496	110488	15.2243	370394	17597.9	11778.1	60.4241	1195.55	481.878	514.792	175.393	0.20841	37.3139	846771	510724	9631.85	42759.2	411922	4208.1	219496	51970.7	2177.08	3443.75	11779.2
Davao del Sur	112400000	2027	746016	2024912	466946	47465.6	88071.8	202341	266310	199256	158847	72722.4	128413	9867.7	2131.73	5519.49	175723	25151.8	33774.9	33288.7	26516.9	832.408	81733.2	1255106	549168	113206	15.6274	372634	19185.6	11935.7	60.9387	1219.44	490.98	531.012	176.887	0.213927	37.8133	865212	520152	9858.82	43712.1	422330	4354.72	225931	53047.6	2234.72	3534.91	12166.4
Davao del Sur	112400000	2028	756490	2065810	479113	48609.7	90902.3	207703	274370	205346	160188	73336.5	127626	9958.18	2309.39	5869.63	178564	22511	34399.6	34258	27059	834.619	82851.6	1289664	560002	115988	16.0346	376050	20784.5	12099.1	61.4533	1243.58	500.018	547.521	178.38	0.219501	38.3307	883716	529547	10086.6	44681.8	432902	4506.03	232473	54132	2292.95	3627.02	12566.4
Davao del Sur	112400000	2029	766964	2109937	491405	49758	93583.6	212933	282592	211549	161529	73950.7	126954	10079	2488.36	6207.59	181434	22706.9	35039	35276.7	27604.8	836.659	84007.9	1324749	570998	118831	16.4459	380612	22395.2	12267.9	61.9679	1267.97	508.973	564.317	179.874	0.225133	38.8657	902283	538907	10315.4	45666	443633	4661.96	239121	55223.9	2351.77	3720.07	12979.2
Davao del Sur	112400000	2030	777438	2154459	503823	50910.6	96120.3	218036	290975	217868	162871	74564.8	126393	10229.3	2668.69	6533.85	184332	22902.8	35692.7	36343.9	28154.4	838.528	85201.1	1360364	582152	121736	16.8615	386288	24018.2	12442.2	62.4825	1292.61	517.842	581.4	181.368	0.230822	39.4177	920916	548235	10545	46663.9	454525	4822.46	245876	56323.4	2411.2	3814.08	13404.5
Davao del Sur	112400000	2031	788669	2202118	517137	52199.9	100355	225048	299425	224452	164270	75205.3	124373	10133.2	2879.44	7033.32	187273	23107.5	36301.3	37175.2	28743.8	840.192	86164.5	1397615	593390	124559	17.3071	382659	25915	12582.9	63.0192	1318.41	528.553	599.064	182.926	0.236922	39.8634	941575	558903	10800.3	47686.8	465854	4973.11	252938	57502.6	2474.92	3914.87	13798
Davao del Sur	112400000	2032	799899	2250193	530581	53492.5	104404	231893	308054	231166	165669	75845.8	122503	10073.8	3091.26	7517.07	190247	23312.2	36927.1	38064.3	29337.1	841.686	87173.7	1435451	604810	127452	17.757	380417	27821.3	12730.2	63.5559	1344.48	539.146	617.043	184.484	0.243081	40.3304	962286	569522	11056.4	48724.8	477360	5129	260119	58689.6	2539.26	4016.64	14206.1
Davao del Sur	112400000	2033	811130	2298684	544156	54788.5	108274	238576	316860	238007	167068	76486.3	120774	10050	3304.22	7985.85	193253	23516.9	37569.4	39009.6	29934.4	843.008	88227.4	1473864	616409	130415	18.2114	379518	29738	12884.1	64.0926	1370.82	549.625	635.335	186.042	0.2493	40.8178	983053	580095	11313.3	49778.1	489042	5290.05	267416	59884.4	2604.23	4119.41	14628.4
Davao del Sur	112400000	2034	822361	2347599	557863	56088.4	111972	245105	325843	244979	168467	77126.8	119180	10060.7	3518.41	8440.33	196292	23721.6	38228.1	40010.1	30535.7	844.154	89324.1	1512863	628184	133446	18.6701	379923	31665.7	13044.3	64.6294	1397.43	559.998	653.937	187.6	0.25558	41.3252	1003880	590625	11571	50846.2	500901	5456.2	274831	61087.2	2669.82	4223.18	15064.8
Davao del Sur	112400000	2035	833591	2396934	571703	57392.4	115504	251486	335001	252075	169866	77767.3	117716	10105	3733.89	8881.09	199361	23926.2	38902.8	41064.6	31140.9	845.121	90462.6	1552433	640134	136545	19.1333	381593	33605	13210.5	65.1661	1424.31	570.268	672.847	189.157	0.261921	41.8519	1024770	601114	11829.6	51929.2	512934	5627.36	282361	62298.1	2736.06	4327.95	15515
Davao del Sur	112400000	2036	845633	2449834	586576	58858	121129	260204	344196	259459	171325	78435.3	114420	9841.52	3987.03	9535.96	202454	24140.1	39515.8	41820.7	31791.1	845.691	91301.8	1593804	652097	139523	19.631	371645	35883.3	13333.1	65.7258	1452.44	582.75	692.401	190.782	0.268734	42.2402	1048032	613178	12118.4	53035.8	525439	5785.56	290231	63598.7	2807.24	4440.54	15923.6
Davao del Sur	112400000	2037	857675	2503179	601585	60326.2	126536	268723	353586	266989	172784	79103.3	111300	9620.41	4241.05	10172.2	205583	24353.9	40148	42641.8	32445.3	846.087	92193.7	1635817	664261	142579	20.1334	363295	38169.5	13463.3	66.2856	1480.86	595.09	712.295	192.407	0.275611	42.6528	1071339	625181	12407.9	54159.1	538138	5949.57	298230	64907.5	2879.07	4554.17	16348.4
Davao del Sur	112400000	2038	869717	2556968	616732	61797.4	131736	277052	363172	274662	174243	79771.3	108348	9440.12	4496.06	10790.6	208749	24567.8	40798.9	43526.3	33103.7	846.306	93136.4	1678462	676623	145712	20.6403	356487	40464.5	13601	66.8454	1509.57	607.294	732.527	194.032	0.28255	43.089	1094695	637127	12698	55298.9	551030	6119.29	306358	66224.7	2951.56	4668.84	16789
Davao del Sur	112400000	2039	881758	2611205	632019	63272	136735	285199	372949	282476	175702	80439.3	105556	9299.33	4752.14	11392.2	211950	24781.6	41468.2	44472.7	33766.3	846.344	94128.4	1721740	689180	148921	21.1519	351170	42769.3	13745.9	67.4051	1538.57	619.371	753.094	195.657	0.289554	43.5479	1118107	649018	12989	56455.1	564114	6294.64	314613	67550.2	3024.72	4784.56	17245.2
Davao del Sur	112400000	2040	893800	2665895	647445	64750.3	141541	293173	382917	290433	177162	81107.3	102917	9196.83	5009.39	11977.6	215187	24995.4	42155.4	45479.8	34433.1	846.198	95168.2	1765650	701929	152205	21.6682	347300	45084.5	13897.7	67.9649	1567.87	631.326	773.994	197.282	0.296621	44.029	1141578	660860	13280.8	57627.5	577389	6475.54	322996	68884.1	3098.55	4901.34	17716.7
Davao City	112402000	2020	1800337	4812513	1034208	106832	191153	451698	569563	457465	384008	175805	348047	23769	165.077	9305.05	417346	233352	78721	71025.2	61189.4	2164.22	196696	2813399	1268441	252505	34.6121	897587	1485.69	28724.1	147.318	2816.92	1146.05	1014.11	427.62	0.473813	91	1966009	1.22294e+06	22333.7	98842.4	952914	8950.29	505450	122411	4949.52	7829.25	25371.9
Davao City	112402000	2021	1839821	4924846	1070458	110314	198725	467217	592672	475619	389352	178251	349862	24254.7	201.122	10121.5	427456	209438	80840.4	73894.8	62941.8	2188.87	201038	2916552	1303844	261012	35.8252	915928	1810.1	29358.2	149.368	2895	1175.41	1044.22	433.57	0.490421	93.009	2022007	1.2546e+06	23036	101800	984861	9371.33	524792	125916	5123.01	8103.67	26502.2
Davao City	112402000	2022	1879305	5040484	1107215	113822	205970	482485	616340	494164	394695	180698	351882	24816	236.382	10916.1	437651	187284	83002.2	76907.1	64709.6	2212.77	205476	3021602	1339768	269718	37.0554	937125	2127.43	30006.3	151.418	2973.98	1204.64	1074.96	439.52	0.507261	95.0622	2078329	1.28625e+06	23743.8	104804	1017380	9807.2	544514	129453	5298.92	8381.93	27672.7
Davao City	112402000	2023	1918788	5159353	1144482	117356	212892	497504	640567	513101	400039	183144	354107	25452.5	270.88	11689.2	447932	166812	85206.1	80061.7	66492.7	2235.92	210009	3128550	1376213	278622	38.3026	961163	2437.92	30668.3	153.468	3053.85	1233.73	1106.34	445.471	0.524334	97.1594	2134974	1.31788e+06	24456.9	107853	1050469	10257.9	564614	133020	5477.27	8664.05	28883.2
Davao City	112402000	2024	1958272	5281382	1182257	120918	219491	512278	665350	532428	405382	185590	356533	26163.9	304.642	12440.9	458299	147950	87452.1	83358.1	68291.2	2258.32	214637	3237391	1413178	287725	39.5668	988026	2741.78	31344.1	155.518	3134.62	1262.68	1138.35	451.421	0.54164	99.3004	2191945	1.34949e+06	25175.3	110947	1084129	10723.3	585092	136618	5658.06	8950.01	30133.8
Davao City	112402000	2025	1997756	5406508	1220541	124507	225771	526808	690691	552146	410726	188037	359158	26949.7	337.689	13171.5	468750	130634	89740.1	86796	70105	2279.96	219359	3348131	1450662	297026	40.8481	1017702	3039.2	32033.6	157.568	3216.3	1291.51	1170.99	457.371	0.55918	101.485	2249242	1.38109e+06	25899.2	114086	1118359	11203.5	605949	140246	5841.27	9239.83	31424.4
Davao City	112402000	2026	2041570	5528220	1262631	128580	236167	546356	717251	573337	416441	190653	358941	27224.2	388.098	14312.8	479932	95834.2	92052.8	89845	72106.2	2303.84	223862	3467613	1490313	306580	42.2567	1028065	3492.88	32691.3	159.76	3304.81	1326.01	1204.31	463.736	0.578463	103.569	2313817	1.41756e+06	26717.2	117426	1155129	11680	628432	144250	6042.71	9558.47	32694.5
Davao City	112402000	2027	2085383	5653734	1305284	132683	246192	565617	744433	594968	422156	193270	358960	27583.8	437.52	15429	491210	63118	94413	93053.8	74124.3	2326.88	228474	3589213	1530546	316357	43.6842	1041646	3937.68	33364.7	161.953	3394.32	1360.35	1238.34	470.1	0.598004	105.702	2378745	1.45401e+06	27541.1	120816	1192536	12173	651337	148287	6246.84	9881.36	34009.4
Davao City	112402000	2028	2129197	5807248	1348500	136816	255851	584596	772236	617040	427872	195886	359212	28028	485.994	16520.5	502583	56679.7	96820.3	96421.8	76159.4	2349.1	233192	3712934	1571360	326355	45.1305	1058422	4373.94	34053.7	164.145	3484.83	1394.61	1273.08	476.464	0.617803	107.885	2444035	1.49045e+06	28370.8	124264	1230581	12682.6	674666	152358	6453.66	10208.5	35369.1
Davao City	112402000	2029	2173010	5969607	1392280	140977	265147	603294	800658	639556	433587	198503	359694	28556.4	533.552	17587.7	514051	57360.1	99274.7	99948.3	78211.6	2370.48	238016	3838780	1612753	336574	46.5957	1078373	4801.96	34758.2	166.338	3576.34	1428.73	1308.51	482.829	0.637861	110.117	2509685	1.52686e+06	29206.5	127764	1269265	13208.5	698420	156464	6663.19	10540	36773.4
Davao City	112402000	2030	2216824	6133692	1436624	145169	274082	621717	829701	662513	439302	201119	360402	29168.3	580.224	18630.9	525614	58040.6	101776	103633	80280.7	2391.02	242946	3966747	1654723	347013	48.0798	1101481	5222.02	35478.2	168.53	3668.85	1462.69	1344.64	489.193	0.658176	112.398	2575691	1.56326e+06	30048.1	131313	1308585	13751	722598	160603	6875.41	10875.6	38222.2
Davao City	112402000	2031	2265441	6314195	1485469	149944	288270	646449	860095	687164	445415	203918	357261	29107.4	649.371	20203.1	537940	58763.4	104275	106786	82566.2	2413.44	247506	4104823	1698975	357677	49.7145	1099183	5844.34	36144.1	170.876	3769.09	1503.62	1381.23	496	0.680554	114.507	2650304	1.60544e+06	31002.2	135086	1350817	14285.2	748661	165176	7109.17	11245.4	39634.7
Davao City	112402000	2032	2314059	6496611	1534937	154750	302035	670851	891180	712314	451528	206716	354393	29142.9	717.271	21746.4	550373	59486.2	106828	110118	84870.5	2434.95	252188	4245273	1743875	368589	51.3701	1100523	6455.44	36827.8	173.221	3870.45	1544.36	1418.61	502.808	0.703218	116.673	2725301	1.64759e+06	31962.8	138915	1393762	14837.9	775199	169785	7345.92	11619.9	41097.3
Davao City	112402000	2033	2362677	6680945	1585029	159589	315384	694930	922958	737965	457641	209515	351792	29273.9	783.974	23261.4	562913	60209	109433	113628	87193.6	2455.53	256991	4388101	1789424	379748	53.0465	1105470	7055.77	37529.1	175.566	3972.91	1584.9	1456.77	509.615	0.726167	118.895	2800685	1.68971e+06	32929.8	142800	1437420	15409	802213	174433	7585.65	11999.1	42609.9
Davao City	112402000	2034	2411295	6867196	1635744	164460	328321	718688	955425	764116	463754	212314	349455	29499.7	849.529	24748.4	575559	60931.8	112091	117316	89535.6	2475.2	261913	4533302	1835618	391154	54.7438	1113995	7645.76	38247.9	177.911	4076.48	1625.27	1495.7	516.422	0.749402	121.172	2876461	1.73181e+06	33903.3	146740	1481791	15998.5	829702	179118	7828.36	12383	44172.3
Davao City	112402000	2035	2459913	7055369	1687085	169364	340849	742132	988582	790765	469867	215112	347378	29819.6	913.977	26207.9	588312	61654.6	114802	121181	91896.3	2493.94	266954	4680876	1882456	402805	56.462	1126075	8225.79	38984.1	180.256	4181.16	1665.46	1535.42	523.229	0.772923	123.504	2952629	1.77387e+06	34883.3	150736	1526875	16606.2	857667	183840	8074.07	12771.7	45784.4
Davao City	112402000	2036	2513862	7262653	1743747	174971	360086	773524	1023210	819350	476405	218106	340142	29256.5	1007.42	28348.1	601845	62422.5	117471	124323	94507.1	2514.03	271418	4840093	1931645	414624	58.3584	1104811	9066.81	39636	182.764	4294.56	1714.16	1575.22	530.51	0.798882	125.57	3038992	1.82283e+06	35998.2	154973	1575279	17199.1	887807	189064	8345.24	13200.7	47337.1
Davao City	112402000	2037	2567811	7472065	1801098	180612	378839	804535	1058610	848500	482943	221099	333223	28802.8	1099.28	30454.7	615499	63190.3	120200	127666	97138.7	2533.12	276021	5001967	1981560	426720	60.2777	1087677	9893.51	40308.1	185.273	4409.2	1762.63	1615.9	537.79	0.825157	127.699	3125773	1.87174e+06	37120	159273	1624481	17812.5	918480	194328	8619.72	13634.8	48945.8
Davao City	112402000	2038	2621761	7683608	1859139	186288	397117	835172	1094780	878216	489482	224092	326615	28457.2	1189.62	32528.3	629273	63958.1	122988	131210	99791.1	2551.19	280760	5166503	2032198	439093	62.2202	1074630	10706.5	41000.2	187.781	4525.07	1810.88	1657.46	545.071	0.851748	129.892	3212977	1.92062e+06	38248.9	163634	1674481	18446.6	949687	199634	8897.49	14074.2	50610.5
Davao City	112402000	2039	2675710	7897284	1917870	192000	414924	865441	1131719	908498	496020	227085	320312	28219	1278.5	34569.8	643167	64725.9	125836	134953	102464	2568.24	285634	5333698	2083557	451741	64.1857	1065632	11506.5	41712	190.289	4642.18	1858.92	1699.88	552.352	0.878655	132.147	3300607	1.96945e+06	39384.9	168058	1725279	19101.2	981428	204982	9178.56	14518.8	52330.9
Davao City	112402000	2040	2729659	8113097	1977293	197747	432266	895348	1169425	939345	502558	230079	314308	28087.1	1365.99	36579.5	657179	65493.8	128742	138895	105158	2584.28	290643	5503552	2135636	464663	66.1745	1060651	12293.9	42443.5	192.797	4760.52	1906.75	1743.16	559.633	0.905879	134.464	3388665	2018258	40528.1	172543	1776874	19776.2	1013702	210372	9462.95	14968.7	54106.8
Davao Oriental	112500000	2020	596909	1595886	342896	35420.7	63377.6	149762	188841	129362	135258	61923	115396	7880.69	145.641	3085.12	138373	88296.8	26100.2	23548.7	20287.6	717.554	65215.2	885321	422217	83753.8	11.4758	297598	1310.76	9523.58	51.8892	937.834	384.398	340.376	150.619	0.157095	30.1714	653740	405474	7411.3	32804.2	307155	2967.5	155963	40585.7	1641.03	2595.82	8412.15
Davao Oriental	112500000	2021	605456	1619111	352271	36302.5	65397.4	153754	195039	133267	136148	62330.7	115134	7981.83	177.031	3330.83	140669	78795.3	26603.3	24317.6	20713.2	720.324	66158.5	910319	430752	85930.2	11.7895	301418	1593.28	9661.33	52.2308	956.498	391.271	348.669	151.61	0.16139	30.6078	667445	412873	7587.37	33538.2	314855	3083.96	160591	41437.2	1685.9	2666.79	8721.46
Davao Oriental	112500000	2022	614004	1643410	361748	37187.7	67294.4	157637	201370	137249	137039	62738.4	114967	8107.85	207.751	3566.51	142989	70065.2	27118.4	25127	21141.8	722.955	67132.9	935715	439418	88157.4	12.1067	306176	1869.76	9803.63	52.5724	975.362	398.072	357.121	152.602	0.165732	31.0586	681190	420244	7764.16	34283.3	322677	3204.2	165297	42294.7	1731.26	2738.53	9041.18
Davao Oriental	112500000	2023	622552	1668738	371328	38076.4	69072.8	161416	207832	141306	137929	63146.1	114890	8258.09	237.823	3792.57	145332	62062.6	27645.2	25976.1	21573.6	725.447	68137.6	961502	448215	90434.9	12.4273	311850	2140.41	9950.35	52.9141	994.426	404.804	365.728	153.594	0.170121	31.5234	694976	427588	7941.71	35039.3	330620	3328.17	170080	43158.4	1777.1	2811.06	9371.19
Davao Oriental	112500000	2024	631100	1695057	381010	38968.8	70736.2	165094	214425	145438	138820	63553.8	114901	8431.94	267.269	4009.39	147698	54747.4	28183.5	26864.2	22008.5	727.797	69171.9	987682	457140	92762.1	12.7514	318415	2405.42	10101.4	53.2557	1013.69	411.47	374.488	154.585	0.174557	32.0019	708806	434908	8120.05	35806.2	338685	3455.84	174940	44028.4	1823.44	2884.36	9711.35
Davao Oriental	112500000	2025	639648	1722332	390797	39864.9	72288	168675	221148	149645	139710	63961.5	114996	8628.85	296.109	4217.31	150086	48083.3	28733.3	27790.6	22446.4	730.004	70235	1014254	466193	95138.5	13.0789	325851	2664.98	10256.6	53.5973	1033.15	418.073	383.401	155.577	0.17904	32.4938	722681	442203	8299.2	36583.8	346870	3587.18	179878	44904.6	1870.28	2958.44	10061.6
Davao Oriental	112500000	2026	648808	1745577	401262	40862.7	75053.5	173631	227941	154011	140630	64382.6	114071	8651.8	339.079	4548.58	152522	35072.7	29254.3	28552.6	22915.2	732.155	71143.2	1042002	475352	97467.1	13.4291	326717	3051.71	10389.2	53.9502	1053.52	425.998	392.435	156.601	0.183835	32.9139	738020	450500	8497.47	37379.6	355371	3711.89	185030	45842.4	1920.37	3037.67	10390.3
Davao Oriental	112500000	2027	657968	1770047	411835	41863.5	77677.2	178460	234879	158460	141550	64803.7	113257	8703.08	381.21	4868.06	154984	22969.9	29788.6	29359.8	23387.3	734.164	72086.7	1070175	484656	99851.6	13.783	328654	3430.89	10527	54.303	1074.1	433.837	401.642	157.625	0.188679	33.3504	753395	458762	8696.43	38187.4	364004	3840.76	190266	46786.7	1970.97	3117.71	10730.5
Davao Oriental	112500000	2028	667128	1804490	422517	42867.6	80164.3	183168	241960	162995	142470	65224.8	112550	8781.85	422.534	5176.27	157471	20513.3	30336.1	30211.2	23862.5	736.027	73064.6	1098783	494103	102292	14.1405	331629	3802.81	10669.8	54.6559	1094.91	441.62	411.019	158.65	0.193572	33.8028	768812	466993	8896.13	39009.6	372770	3973.74	195587	47737.5	2022.09	3198.57	11082
Davao Oriental	112500000	2029	676288	1841847	433308	43875.2	82519.5	187758	249182	167612	143390	65645.9	111944	8887.36	463.082	5473.68	159984	20647.3	30896.4	31106	24341.1	737.743	74075.8	1127817	503690	104786	14.5016	335613	4167.73	10817.5	55.0088	1115.92	449.33	420.562	159.674	0.198516	34.2707	784270	475193	9096.6	39844.1	381667	4110.79	200993	48694.9	2073.73	3280.26	11444.7
Davao Oriental	112500000	2030	685447	1879529	444208	44886.6	84746.9	192236	256546	172312	144309	66067	111437	9018.91	502.88	5760.73	162521	20781.4	31469.4	32043.5	24823	739.309	75119.7	1157276	513418	107334	14.8664	340581	4525.92	10970	55.3617	1137.15	456.962	430.271	160.698	0.20351	34.7536	799773	483365	9297.88	40690	390696	4251.84	206482	49658.9	2125.89	3362.78	11818.4
Davao Oriental	112500000	2031	695263	1919849	455890	46017.7	88469.9	198395	263963	177187	145259	66502	109643	8933.06	560.703	6200.34	165094	20919.9	32002	32772.4	25339.5	740.684	75959.7	1188036	523206	109808	15.2574	337339	5046.33	11092.6	55.7262	1159.36	466.202	440.093	161.756	0.208862	35.1422	816986	492710	9521.58	41555.1	400067	4384.12	212210	50692.3	2181.8	3451.22	12163.9
Davao Oriental	112500000	2032	705079	1960510	467686	47151.4	92028.2	204404	271537	182156	146210	66936.9	107981	8879.66	617.469	6626	167695	21058.4	32549.7	33552.1	25859.5	741.913	76840.1	1219265	533153	112344	15.6521	335322	5557.22	11221.2	56.0906	1181.81	475.336	450.104	162.814	0.214266	35.5496	834230	502011	9745.91	42433.1	409584	4521.01	218031	51732.5	2238.25	3540.51	12522.1
Davao Oriental	112500000	2033	714895	2001517	479595	48288.2	95428.4	210271	279267	187221	147160	67371.9	106445	8857.65	673.223	7038.39	170325	21197	33112.1	34381.4	26382.9	742.991	77759.8	1250968	543258	114942	16.0507	334491	6059.01	11355.5	56.4551	1204.48	484.369	460.3	163.872	0.219722	35.975	851509	511271	9970.94	43323.8	419246	4662.42	223945	52779.5	2295.25	3630.67	12892.8
Davao Oriental	112500000	2034	724710	2042868	491620	49428.2	98676.2	216000	287151	192376	148110	67806.9	105028	8866.08	728.006	7438.09	172983	21335.5	33688.8	35259.2	26909.8	743.916	78717.4	1283131	553518	117599	16.4532	334809	6552.06	11495.3	56.8196	1227.39	493.308	470.678	164.93	0.225231	36.4181	868826	520492	10196.7	44227.2	429050	4808.31	229950	53833.5	2352.8	3721.7	13275.9
Davao Oriental	112500000	2035	734526	2084568	503761	50571.8	101777	221599	295189	197626	149060	68241.8	103727	8904.08	781.857	7825.65	175669	21474	34279.6	36184.5	27440.1	744.686	79712	1315762	563931	120315	16.8595	336244	7036.71	11640.6	57.1841	1250.54	502.155	481.236	165.988	0.230794	36.8782	886184	529677	10423.3	45143	438999	4958.6	236048	54894.5	2410.9	3813.61	13671.1
Davao Oriental	112500000	2036	745045	2129270	516802	51856.8	106720	229253	303254	203065	150041	68691.1	100810	8670.87	858.628	8401.66	178372	21617.1	34815.4	36846.1	28009.5	745.096	80441.4	1349827	574341	122923	17.2959	327438	7727.65	11747.1	57.5606	1274.72	512.933	491.895	167.081	0.236768	37.2157	905544	540241	10676.2	46076.3	449317	5097.36	242410	56033.6	2473.32	3912.34	14029.5
Davao Oriental	112500000	2037	755563	2174335	529963	53144	111471	236730	311490	208610	151022	69140.4	98049	8475.04	934.061	8961.1	181107	21760.3	35368.1	37565	28582.5	745.355	81217.4	1384406	584928	125599	17.7364	320043	8406.55	11860.4	57.9371	1299.17	523.583	502.76	168.174	0.242798	37.5747	924928	550750	10929.6	47023.8	459794	5241.23	248874	57179.9	2536.3	4011.97	14402
Davao Oriental	112500000	2038	766082	2219767	543243	54433.7	116038	244038	319896	214260	152004	69589.7	95437.4	8315.25	1008.22	9504.83	183874	21903.4	35937.4	38339.7	29159.1	745.461	82038.4	1419498	595689	128343	18.1808	314008	9073.96	11980.3	58.3136	1323.86	534.114	513.826	169.267	0.248882	37.9545	944340	561207	11183.7	47985.2	470430	5390.12	255440	58333.4	2599.86	4112.5	14788.5
Davao Oriental	112500000	2039	776601	2265567	556645	55726.2	120428	251186	328471	220015	152985	70039	92967.5	8190.3	1081.15	10033.6	186673	22046.6	36522.7	39168.9	29739.3	745.41	82902.7	1455100	606620	131153	18.6293	309290	9730.39	12106.5	58.69	1348.81	544.531	525.091	170.359	0.255022	38.3544	963785	571617	11438.5	48960.3	481222	5543.95	262107	59494.2	2663.99	4213.96	15188.6
Davao Oriental	112500000	2040	787119	2311738	570168	57021.9	124647	258181	337213	225873	153967	70488.3	90633.1	8099.13	1152.92	10548	189503	22189.7	37123.9	40051.4	30323.3	745.198	83809.3	1491210	617721	134029	19.0819	305847	10376.3	12238.9	59.0665	1374.01	554.841	536.551	171.452	0.261217	38.7738	983266	581982	11694	49949.2	492172	5702.64	268874	60662.3	2728.72	4316.34	15602.1
Davao de Oro/Compostela Valley	118200000	2020	790051	2104842	453847	46881.8	83884.7	198221	249944	175764	171074	78320.1	152735	10430.7	2777.5	4083.38	183146	113900	34545.5	31168.3	26852.1	949.734	86317	1181409	557171	110819	15.189	393893	24997.5	12605.1	65.6293	1234.56	504.375	565.457	190.502	0.207926	39.934	880468	536672	9802.88	44043.6	406070	3927.7	208795	53718.1	2172.03	3435.75	11134.1
Davao de Oro/Compostela Valley	118200000	2021	802024	2137953	466640	48088.5	86629.3	203672	258361	181196	172227	78848.1	152514	10573.2	3172.35	4412.22	186339	101799	35240.4	32212.6	27437.9	954.184	87637.6	1215737	568901	113793	15.6171	399276	28551.2	12798	66.0718	1260.16	513.803	592.528	191.786	0.213787	40.5449	901593	546916	10044	45138.2	416604	4085.2	215157	54890.2	2233.25	3532.59	11553
Davao de Oro/Compostela Valley	118200000	2022	813997	2172460	479576	49300.5	89213.6	208982	266960	186733	173380	79376.2	152414	10748.7	3577.38	4728.19	189563	90657	35951.4	33311.4	28028.2	958.436	88999.4	1250616	580810	116836	16.0501	405904	32196.4	12996.9	66.5143	1286.04	523.14	620.306	193.071	0.219714	41.175	922851	557125	10286.3	46250.7	427308	4247.87	221627	56070.9	2295.16	3630.53	11986.1
Davao de Oro/Compostela Valley	118200000	2023	825970	2208316	492659	50517.8	91642.3	214158	275741	192378	174534	79904.3	152430	10956.4	3992.65	5031.79	192819	80422	36678.2	34463.7	28622.8	962.486	90401.5	1286050	592899	119947	16.4879	413746	35933.8	13201.6	66.9568	1312.19	532.389	648.788	194.355	0.225707	41.8237	944246	567302	10529.7	47380.8	438182	4415.65	228206	57260.4	2357.77	3729.57	12433.2
Davao de Oro/Compostela Valley	118200000	2024	837944	2245474	505887	51740.8	93920.1	219204	284703	198129	175687	80432.4	152560	11195.5	4418.21	5323.47	196106	71047	37420.7	35668.9	29221.8	966.333	91843	1322034	605163	123127	16.9306	422776	39763.9	13412.1	67.3993	1338.63	541.554	677.975	195.64	0.231767	42.4906	965781	577448	10774.3	48528.6	449225	4588.5	234894	58458.7	2421.08	3829.71	12894.2
Davao de Oro/Compostela Valley	118200000	2025	849917	2283891	519262	52969.6	96050.9	224123	293845	203983	176841	80960.4	152799	11465.4	4854.12	5603.65	199423	62489.1	38178.6	36926.1	29825.2	969.975	93323.1	1358564	617603	126374	17.3782	432967	43687.1	13628.3	67.8418	1365.34	550.638	707.865	196.924	0.237895	43.1753	987457	587567	11020.2	49694	460436	4766.37	241688	59665.9	2485.09	3930.96	13369.1
Davao de Oro/Compostela Valley	118200000	2026	862797	2317383	533606	54340	99807.6	230898	303121	210079	178033	81506.3	151694	11505.3	5340.62	6048.79	202826	45650.4	38902.9	37969.8	30473.1	973.635	94607.6	1396840	630255	129574	17.8583	434475	48065.6	13815.8	68.2992	1393.41	561.533	739.392	198.252	0.244467	43.7696	1011395	599084	11292.8	50897.3	472120	4936.14	248802	60962.1	2553.74	4039.55	13817.2
Davao de Oro/Compostela Valley	118200000	2027	875678	2352477	548104	55715.4	103379	237510	312596	216294	179226	82052.2	150732	11582.8	5838.27	6478.81	206265	29942.7	39645.2	39074.4	31125.7	977.086	95938.9	1435720	643104	132851	18.3435	437400	52544.5	14010.2	68.7567	1421.77	572.32	771.699	199.58	0.251109	44.3855	1035471	610558	11566.4	52120.2	483990	5111.6	256035	62267.6	2623.12	4149.31	14281
Davao de Oro/Compostela Valley	118200000	2028	888558	2400589	562757	57096	106772	243964	322270	222628	180418	82598.1	149907	11696.7	6347.17	6894.35	209738	26780.1	40405.1	40238.8	31782.9	980.327	97315.8	1475205	656150	136203	18.8339	441702	57124.6	14211.3	69.2141	1450.44	583.035	804.784	200.908	0.257822	45.0225	1059693	621995	11841.2	53365.6	496046	5292.69	263388	63582.4	2693.25	4260.23	14760.3
Davao de Oro/Compostela Valley	118200000	2029	901438	2452553	577565	58482.2	109992	250267	332140	229079	181610	83143.9	149213	11846.1	6867.39	7295.99	213246	26994.7	41182.5	41461.9	32444.8	983.354	98737.3	1515291	669389	139630	19.3295	447346	61806.5	14418.9	69.6715	1479.41	593.658	838.646	202.235	0.264606	45.6801	1084062	633396	12117.3	54631.1	508286	5479.36	270858	64906.5	2764.12	4372.33	15254.9
Davao de Oro/Compostela Valley	118200000	2030	914319	2504994	592529	59874.2	113044	256424	342206	235647	182802	83689.8	148646	12030.3	7398.98	7684.25	216787	27209.3	41977	42742.9	33111.4	986.165	100202	1555976	682821	143131	19.8303	454301	66590.8	14632.8	70.1289	1508.68	604.183	873.283	203.563	0.271462	46.3579	1108579	644761	12394.5	55915.5	520711	5671.53	278447	66240.1	2835.73	4485.61	15764.6
Davao de Oro/Compostela Valley	118200000	2031	928175	2561272	608612	61433.5	118107	264857	352390	242483	184035	84254.1	146374	11925.6	7994.55	8277.44	220400	27432.7	42722.7	43751.1	33828.3	988.812	101406	1598603	696411	146551	20.3686	450347	71950.9	14808.6	70.6018	1539.42	616.912	909.914	204.936	0.27883	46.9148	1135761	657767	12703.2	57241.7	533653	5852.79	286393	67674.1	2912.7	4607.37	16238.8
Davao de Oro/Compostela Valley	118200000	2032	942032	2618055	624858	62997.4	122956	273097	362791	249452	185268	84818.4	144270	11863.8	8602.33	8852.77	224052	27656	43488.6	44827.8	34550	991.244	102664	1641896	710220	150056	20.9123	448013	77420.9	14992.3	71.0746	1570.49	629.506	947.406	206.308	0.286273	47.4966	1163084	670720	13012.9	58589.1	546800	6040.36	294470	69118	2990.45	4730.35	16730.3
Davao de Oro/Compostela Valley	118200000	2033	955888	2675345	641268	64566.3	127598	281154	373409	256552	186500	85382.6	142328	11843.6	9222.43	9411.05	227742	27879.4	44274.3	45971.4	35276.7	993.455	103973	1685845	724244	153644	21.4615	447249	83001.9	15183.5	71.5474	1601.88	641.974	985.758	207.681	0.293791	48.1024	1190555	683622	13323.8	59957.4	560149	6234.14	302676	70571.7	3068.99	4854.58	17239
Davao de Oro/Compostela Valley	118200000	2034	969745	2733145	657843	66140.6	132040	289033	384241	263785	187733	85946.9	140540	11863.8	9854.96	9953.01	231471	28102.8	45079.4	47180.7	36008.3	995.444	105333	1730454	738482	157315	22.0162	448013	88694.6	15382.1	72.0203	1633.6	654.32	1024.97	209.053	0.301385	48.7315	1218177	696477	13635.8	61346.6	573700	6434.06	311014	72035.3	3148.31	4980.06	17764.7
Davao de Oro/Compostela Valley	118200000	2035	983601	2791456	674584	67720.5	136289	296743	395286	271148	188965	86511.2	138900	11923.4	10500	10479.3	235238	28326.2	45903.6	48454.5	36744.9	997.206	106742	1775719	752931	161067	22.5764	450263	94499.9	15587.9	72.4932	1665.64	666.55	1065.03	210.426	0.309055	49.3835	1245954	709288	13949	62756.4	587453	6640.04	319481	73509	3228.43	5106.79	18307
Davao de Oro/Compostela Valley	118200000	2036	998507	2854154	692617	69498.4	143026	307244	406420	278807	190239	87094.5	135105	11620.7	11225.2	11259.9	239053	28558.7	46659.5	49381	37538.3	998.575	107807	1823143	767462	164693	23.18	438831	101027	15743.5	72.9819	1699.27	681.434	1107.51	211.845	0.317316	49.8764	1276873	724030	14299.3	64209.1	601771	6831.48	328346	75096.1	3314.74	5243.31	18802.3
Davao de Oro/Compostela Valley	118200000	2037	1013414	2917390	710822	71280.4	149513	317518	417792	286614	191514	87677.8	131510	11367.3	11963.8	12019.2	242913	28791.3	47438.1	50384.8	38336.8	999.722	108934	1871291	782235	168414	23.7892	429263	107674	15908	73.4707	1733.25	696.156	1150.93	213.263	0.325657	50.3978	1307935	738704	14650.5	65684.9	616312	7029.91	337355	76693.6	3401.86	5381.12	19317
Davao de Oro/Compostela Valley	118200000	2038	1028320	2981168	729201	73066.9	155759	327575	429400	294568	192788	88261.1	128107	11161.6	12715.8	12758.4	246817	29023.8	48239.1	51463.8	39140.6	1000.64	110121	1920162	797246	172227	24.4043	421497	114442	16081.3	73.9595	1767.59	710.727	1195.31	214.682	0.334077	50.9468	1339148	753315	15002.8	67183.8	631075	7235.22	346507	78301.5	3489.82	5520.26	19850.7
Davao de Oro/Compostela Valley	118200000	2039	1043226	3045493	747754	74858.4	161774	337425	441243	302671	194062	88844.4	124886	11002.2	13481.5	13478.3	250763	29256.4	49061.9	52616.6	39949.6	1001.33	111365	1969755	812493	176131	25.0252	415477	121333	16263	74.4483	1802.29	725.152	1240.63	216.101	0.342577	51.5224	1370516	767867	15356.2	68705.5	646060	7447.32	355802	79920	3578.61	5660.71	20403.2
Davao de Oro/Compostela Valley	118200000	2040	1058133	3110365	766484	76655.2	167565	347076	453319	310917	195336	89427.7	121839	10887.8	14260.9	14179.8	254751	29488.9	49906.1	53841.6	40763.9	1001.78	112666	2020062	827973	180126	25.6521	411154	128348	16452.9	74.9371	1837.34	739.44	1286.9	217.52	0.351158	52.124	1402045	782364	15710.8	70250	661264	7666.12	365239	81549.1	3668.24	5802.5	20974.1
Davao Occidental	118600000	2020	337673	904772	193977	20037.6	35852.9	84721	106828	73004.2	76253.8	34910.2	65280.1	4458.14	64.028	1745.26	78277.8	52499.9	14765	13321.6	11476.8	405.923	36892.5	500452	238795	47378.7	6.49188	168352	576.253	5387.52	29.2534	530.262	217.318	191.731	84.9138	0.0888689	17.0681	369647	229379	4192.38	18553.4	173573	1678.73	88136.8	22959.5	928.338	1468.46	4758.78
Davao Occidental	118600000	2021	342361	917171	199195	20527.6	36979.6	86941.6	110287	75279.4	76697.1	35113.1	65103.7	4513.4	71.1687	1883.45	79542.7	46712.7	15043.1	13750.6	11712.5	407.314	37410	514581	243512	48588.8	6.6665	170440	640.518	5463.1	29.4235	540.577	221.095	195.867	85.4075	0.0912595	17.3075	377164	233464	4290.11	18957.8	177894	1743.86	90767.1	23431	953.31	1507.96	4931.63
Davao Occidental	118600000	2022	347049	930229	204468	21019.3	38036.4	89100	113819	77598.7	77140.5	35316.1	64981.8	4582.74	79.3634	2015.87	80820.7	41416.3	15327.9	14202.4	11949.9	408.631	37945.1	528933	248303	49827.2	6.84299	173058	714.27	5541.24	29.5936	551.003	224.83	200.155	85.9012	0.0936754	17.555	384712	237532	4388.22	19368.6	182283	1811.09	93441.3	23906	978.547	1547.88	5110.28
Davao Occidental	118600000	2023	351738	943916	209798	21512.9	39025.7	91198.7	117424	79962.2	77583.8	35519.1	64912.2	4665.76	88.5954	2142.78	82111.5	36580.1	15619.3	14676.3	12188.9	409.872	38497.3	543506	253166	51093.6	7.02134	176193	797.358	5621.88	29.7636	561.54	228.525	204.592	86.3949	0.0961169	17.8105	392289	241585	4486.73	19785.9	186740	1880.39	96159.4	24384.2	1004.05	1588.23	5294.65
Davao Occidental	118600000	2024	356426	958206	215183	22008.3	39949.6	93239.9	121101	82369.9	78027.1	35722	64892.7	4762.1	98.849	2264.38	83415.1	32176.5	15917.2	15172	12429.7	411.037	39066.1	558302	258100	52387.5	7.20157	179831	889.641	5704.95	29.9337	572.186	232.183	209.176	86.8886	0.0985841	18.0737	399899	245623	4585.65	20209.5	191266	1951.75	98921.3	24865.9	1029.82	1628.99	5484.67
Davao Occidental	118600000	2025	361114	973076	220625	22505.8	40810.3	95225.7	124849	84823.7	78470.5	35925	64921.4	4871.43	110.11	2380.89	84731.2	28180	16221.4	15689.2	12672.2	412.125	39651.3	573323	263106	53708.8	7.38369	183960	990.991	5790.39	30.1038	582.943	235.804	213.904	87.3823	0.101077	18.3444	407541	249647	4684.99	20639.3	195860	2025.14	101728	25350.9	1055.87	1670.19	5680.27
Davao Occidental	118600000	2026	366128	985512	226436	23059.1	42353.3	97981.5	128629	87381.1	78926.7	36133.9	64371.1	4882.28	115.569	2566.8	86069.2	20494.5	16508.4	16112.5	12931.2	413.161	40146.7	589011	268155	54999.6	7.57817	184369	1040.12	5862.74	30.2788	594.179	240.157	218.076	87.8903	0.103739	18.5736	415896	254221	4794.84	21074.8	200630	2094.65	104659	25869.2	1083.68	1714.18	5863.31
Davao Occidental	118600000	2027	371141	998703	232305	23614	43815.5	100664	132489	89990.4	79383	36342.7	63885.1	4909.16	122.216	2745.93	87421.9	13383.2	16802.9	16561	13192.1	414.121	40662.1	604947	273284	56321.5	7.77459	185384	1099.94	5938.01	30.4539	605.536	244.462	222.418	88.3984	0.106428	18.812	424279	258775	4905.03	21517.4	205476	2166.47	107640	26391.1	1111.77	1758.61	6052.75
Davao Occidental	118600000	2028	376155	1017719	238233	24170.5	45200	103278	136427	92647.7	79839.2	36551.6	63460.2	4951.58	130.03	2918.6	88788.8	11917.5	17104.8	17034.4	13454.7	415.003	41196.9	621123	278493	57674.1	7.97299	186986	1170.27	6016.1	30.6289	617.013	248.733	226.927	88.9064	0.109144	19.0595	432695	263310	5015.61	21968.4	210396	2240.57	110668	26916.4	1140.14	1803.49	6248.49
Davao Occidental	118600000	2029	381168	1038428	244220	24728.9	46509.5	105824	140444	95356.8	80295.4	36760.5	63093.9	5009.08	138.991	3085.07	90169.9	11961.1	17413.8	17532	13719.1	415.806	41750.5	637545	283780	59057.1	8.17337	189158	1250.92	6096.95	30.8039	628.608	252.963	231.6	89.4145	0.111887	19.3156	441142	267828	5126.59	22426.6	215391	2316.92	113746	27445.4	1168.79	1848.82	6450.43
Davao Occidental	118600000	2030	386182	1059319	250267	25289.1	47746.5	108306	144538	98113.9	80751.7	36969.3	62783.9	5081.26	149.079	3245.6	91564.7	12004.8	17729.9	18053.3	13985.3	416.528	42322.5	654207	289144	60470	8.37574	191884	1341.71	6180.49	30.9789	640.322	257.149	236.433	89.9225	0.114658	19.5802	449622	272328	5237.98	22891.5	220460	2395.49	116870	27977.9	1197.73	1894.59	6658.51
Davao Occidental	118600000	2031	391544	1081640	256738	25915.2	49822.6	111728	148653	100990	81221.2	37184.3	61746.5	5030.73	152.14	3491.77	92973.9	12049.3	18022.2	18456.1	14270.2	417.123	42777.4	671616	294526	61837.1	8.59232	189975	1369.26	6246.91	31.159	652.552	262.224	240.552	90.4453	0.117622	19.7907	458928	277474	5361.68	23361.6	225721	2468.95	120136	28547.8	1228.7	1943.58	6850.2
Davao Occidental	118600000	2032	396905	1104153	263271	26542.6	51804.8	115064	152854	103924	81690.6	37399.2	60785.1	4998.56	156.549	3729.93	94399.4	12093.8	18323	18887.3	14556.9	417.64	43255.1	689296	299996	63238.6	8.81094	188761	1408.94	6316.67	31.3392	664.912	267.239	244.863	90.9681	0.120615	20.0117	468260	282594	5485.7	23839.3	231066	2544.98	123455	29121.4	1259.96	1993.04	7048.98
Davao Occidental	118600000	2033	402267	1126857	269865	27171.5	53697	118318	157142	106911	82160.1	37614.2	59895.8	4984.14	162.276	3960.46	95840.9	12138.2	18632	19346.2	14845.5	418.076	43754.9	707237	305553	64674.1	9.03163	188216	1460.48	6389.67	31.5193	677.401	272.195	249.362	91.4909	0.123636	20.2429	477622	287689	5610.06	24324.5	236491	2623.52	126827	29698.7	1291.52	2042.96	7254.72
Davao Occidental	118600000	2034	407628	1149758	276522	27802	55502.5	121494	161514	109956	82629.6	37829.1	59075.3	4986.91	169.294	4183.71	97298	12182.7	18949	19832.2	15136	418.431	44276.2	725447	311196	66142.9	9.25441	188320	1523.65	6465.79	31.6994	690.018	277.097	254.044	92.0138	0.126686	20.4841	487015	292761	5734.8	24817.1	241998	2704.53	130252	30279.8	1323.38	2093.35	7467.31
Davao Occidental	118600000	2035	412990	1172851	283241	28434.2	57224.5	124595	165971	113055	83099.1	38044.1	58320.7	5006.35	177.58	4400	98770.5	12227.2	19273.8	20344.8	15428.3	418.702	44818.3	743919	316923	67644.6	9.4793	189054	1598.22	6544.96	31.8795	702.763	281.946	258.905	92.5366	0.129765	20.7349	496440	297813	5859.94	25317	247585	2787.99	133729	30864.6	1355.54	2144.22	7686.65
Davao Occidental	118600000	2036	418724	1197574	290449	29144.2	59978	128843	170432	116289	83582.3	38265.2	56656.1	4873.13	177.375	4721.83	100247	12272.5	19566.6	20707.9	15741.7	418.752	45209	763222	322631	69080.8	9.72051	184024	1596.38	6602.01	32.0648	716.06	287.864	262.858	93.0746	0.133067	20.9157	506823	303622	5999.53	25820	253383	2864.78	137364	31491.5	1390.03	2198.78	7884.74
Davao Occidental	118600000	2037	424458	1222498	297720	29855	62621.9	132989	174988	119583	84065.4	38486.4	55081.6	4761.08	178.703	5034.14	101742	12317.8	19869	21103.1	16057	418.723	45626.1	782815	328436	70555.1	9.96387	179792	1608.33	6662.91	32.2502	729.497	293.708	267.027	93.6126	0.136398	21.1086	517231	309398	6139.38	26331.4	259270	2944.4	141057	32122.3	1424.83	2253.83	8090.72
Davao Occidental	118600000	2038	430192	1247629	305057	30567.1	65160.9	137039	179637	122941	84548.6	38707.6	53592.6	4669.41	181.528	5337.41	103254	12363.1	20180.5	21529.6	16374.2	418.612	46068.5	802700	334338	72067.1	10.2094	176331	1633.75	6727.52	32.4355	743.074	299.483	271.408	94.1506	0.139759	21.3133	527666	315145	6279.54	26851	265247	3026.81	144808	32757	1459.94	2309.37	8304.43
Davao Occidental	118600000	2039	435925	1272964	312458	31280.5	67599.2	140997	184379	126361	85031.7	38928.8	52185	4597.42	185.813	5632.09	104784	12408.4	20501.1	21986.5	16693.4	418.417	46535.4	822873	340335	73615.9	10.4571	173612	1672.32	6795.7	32.6209	756.79	305.193	275.995	94.6886	0.14315	21.5293	538131	320863	6420.03	27378.8	271312	3111.96	148617	33395.6	1495.37	2365.4	8525.72
Davao Occidental	118600000	2040	441659	1298508	319926	31995.5	69940.7	144868	189213	129842	85514.9	39150	50855	4544.49	191.528	5918.57	106332	12453.7	20830.5	22473.2	17014.6	418.137	47026.1	843334	346425	75201	10.707	171613	1723.75	6867.36	32.8062	770.644	310.841	280.784	95.2267	0.146571	21.7563	548627	326555	6560.88	27914.6	277465	3199.8	152484	34038.2	1531.11	2421.93	8754.48

## Sheet: Results Calculations
Demand-based Calculations for HHR by Cadre in PRIMARY CARE based on Assumptions and Estimated Demand for Health Services
These cells auto-calculate, please DO NOT OVERWRITE the formulas.
Calcutions for subcomponents are hidden. Feel free to unhide them if you want to see that formulas.
			1																				2																				3
UHCsite	psgc	year	Physician	CKD	IHD	COPD	Asthma	Diabetes	Hypertension	Maternal	Lying-In	Child	Malnutrition	TB	HIV/AIDS	Dengue	CAP	Diarrhea	MDD	Road Inj	LBP	SUD	Nurse	CKD	IHD	COPD	Asthma	Diabetes	Hypertension	Maternal	Lying-In	Child	Malnutrition	TB	HIV/AIDS	Dengue	CAP	Diarrhea	MDD	Road Inj	LBP	SUD	Midwife	Maternal	Lying-In	Child	Malnutrition	Dengue	CAP
				x1_pcfvisit	x3_pcfvisit	x4_pcfvisit	x5_pcfvisit	x8_pcfvisit	x9_pcfvisit	x11_pcfvisit	inp_lyingin_beds	x12_pcfvisit	x13_pcfvisit	x14_pcfvisit	x15_pcfvisit	x16_pcfvisit	x17_pcfvisit	x18_pcfvisit	x19_pcfvisit	x20_pcfvisit	x21_pcfvisit	x23_pcfvisit		x1_pcfvisit	x3_pcfvisit	x4_pcfvisit	x5_pcfvisit	x8_pcfvisit	x9_pcfvisit	x11_pcfvisit	inp_lyingin_beds	x12_pcfvisit	x13_pcfvisit	x14_pcfvisit	x15_pcfvisit	x16_pcfvisit	x17_pcfvisit	x18_pcfvisit	x19_pcfvisit	x20_pcfvisit	x21_pcfvisit	x23_pcfvisit		x11_pcfvisit	inp_lyingin_beds	x12_pcfvisit	x13_pcfvisit	x16_pcfvisit	x17_pcfvisit
Philippines	0	2020	31367.8	5376.07	444.395	1982.91	4700.85	5931.62	1461.2	0	0	0	0	247.182	13.9448	96.7666	4341.88	3162.39	818.649	738.617	0	2051.28	33559.2	4368.06	361.071	1611.11	3819.44	4819.44	1187.22	3152.78	14.241	1444.44	2944.44	200.836	11.3302	78.6229	3527.78	2569.44	665.152	600.126	517.019	1666.67	26448.9	9458.33	9.21474	2000	4529.91	133.054	5970.09
Philippines	0	2021	32084.9	5547.01	457.116	2051.28	4837.61	6136.75	1507.42	0	0	0	0	251.265	15.9291	104.853	4427.35	3059.83	837.463	765.51	0	2085.47	34196.4	4506.94	371.407	1666.67	3930.56	4986.11	1224.78	3180.56	14.3294	1458.33	2944.44	204.153	12.9424	85.1934	3597.22	2486.11	680.439	621.977	529.785	1694.44	26539.1	9541.67	9.27195	2019.23	4529.91	144.173	6087.61
Philippines	0	2022	32807.7	5717.95	469.912	2119.66	4974.36	6358.97	1556.88	0	0	0	0	256.131	18.0122	112.668	4512.82	2940.17	856.684	793.776	0	2119.66	34810.5	4645.83	381.803	1722.22	4041.67	5166.67	1264.97	3194.44	14.4178	1458.33	2944.44	208.107	14.6349	91.5427	3666.67	2388.89	696.056	644.943	542.654	1722.22	26544.6	9583.33	9.32916	2019.23	4529.91	154.918	6205.13
Philippines	0	2023	33534.2	5888.89	482.784	2188.03	5111.11	6581.2	1607.67	0	0	0	0	261.768	20.1326	120.218	4598.29	2820.51	876.308	823.4	0	2153.85	35455.5	4784.72	392.262	1777.78	4152.78	5347.22	1306.23	3208.33	14.5062	1472.22	2958.33	212.687	16.3577	97.6774	3736.11	2291.67	712	669.012	555.627	1750	26590.3	9625	9.38636	2038.46	4551.28	165.3	6322.65
Philippines	0	2024	34332.8	6059.83	495.734	2256.41	5247.86	6820.51	1659.78	0	0	0	0	268.164	22.3205	127.512	4700.85	2717.95	896.33	854.369	0	2205.13	36173.1	4923.61	402.784	1833.33	4263.89	5541.67	1348.57	3236.11	14.5946	1486.11	2972.22	217.883	18.1354	103.603	3819.44	2208.33	728.268	694.175	568.703	1791.67	26724.3	9708.33	9.44357	2057.69	4572.65	175.329	6463.68
Philippines	0	2025	35100.9	6230.77	508.764	2307.69	5384.62	7059.83	1713.21	0	0	0	0	275.307	24.6091	134.555	4786.32	2632.48	916.748	886.672	0	2239.32	36838.3	5062.5	413.371	1875	4375	5736.11	1391.99	3250	14.683	1486.11	2986.11	223.687	19.9949	109.326	3888.89	2138.89	744.857	720.421	581.883	1819.44	26797.1	9750	9.50078	2057.69	4594.02	185.013	6581.2
Philippines	0	2026	36028.9	6427.35	523.503	2410.26	5555.56	7299.15	1768.23	0	0	0	0	277.101	26.9913	145.683	4888.89	2581.2	936.96	914.488	0	2273.5	37634.5	5222.22	425.346	1958.33	4513.89	5930.56	1436.68	3277.78	14.7855	1500	2972.22	225.145	21.9305	118.367	3972.22	2097.22	761.28	743.021	596.32	1847.22	26964.2	9833.33	9.56708	2076.92	4572.65	200.314	6722.22
Philippines	0	2027	37012.4	6623.93	538.322	2495.73	5743.59	7555.56	1824.78	0	0	0	0	279.782	29.4835	156.496	4974.36	2564.1	957.629	943.843	0	2324.79	38462.2	5381.94	437.387	2027.78	4666.67	6138.89	1482.63	3291.67	14.888	1513.89	2958.33	227.323	23.9553	127.153	4041.67	2083.33	778.074	766.872	610.871	1888.89	27112.6	9875	9.63339	2096.15	4551.28	215.182	6839.74
Philippines	0	2028	37991.6	6811.97	553.223	2581.2	5914.53	7811.97	1882.87	0	0	0	0	283.333	32.0166	167.004	5076.92	2564.1	978.749	974.719	0	2358.97	39286.5	5534.72	449.494	2097.22	4805.56	6347.22	1529.83	3319.44	14.9904	1513.89	2944.44	230.208	26.0135	135.691	4125	2083.33	795.233	791.96	625.535	1916.67	27330.1	9958.33	9.69969	2096.15	4529.91	229.631	6980.77
Philippines	0	2029	38975	7017.09	568.208	2666.67	6085.47	8068.38	1942.47	0	0	0	0	287.74	34.661	177.218	5179.49	2547.01	1000.31	1007.1	0	2393.16	40142	5701.39	461.669	2166.67	4944.44	6555.56	1578.26	3347.22	15.0929	1527.78	2944.44	233.789	28.1621	143.99	4208.33	2069.44	812.755	818.27	640.313	1944.44	27564.3	10041.7	9.766	2115.38	4529.91	243.675	7121.79
Philippines	0	2030	39971.1	7213.68	583.278	2752.14	6239.32	8341.88	2003.6	0	0	0	0	292.99	37.3445	187.145	5282.05	2529.91	1022.32	1040.97	0	2444.44	40994.1	5861.11	473.914	2236.11	5069.44	6777.78	1627.93	3361.11	15.1954	1541.67	2944.44	238.055	30.3424	152.055	4291.67	2055.56	830.636	845.791	655.205	1986.11	27756.5	10083.3	9.8323	2134.62	4529.91	257.324	7262.82
Philippines	0	2031	41210.8	7435.9	600.405	2888.89	6478.63	8615.38	2066.31	0	0	0	0	291.38	40.2357	202.244	5384.62	2615.38	1043.85	1068.98	0	2478.63	42017.9	6041.67	487.829	2347.22	5263.89	7000	1678.88	3388.89	15.3141	1555.56	2902.78	236.746	32.6915	164.323	4375	2125	848.126	868.543	671.555	2013.89	28074.3	10166.7	9.90911	2153.85	4465.81	278.085	7403.85
Philippines	0	2032	42421.2	7658.12	617.616	3008.55	6700.85	8888.89	2130.8	0	0	0	0	290.777	43.1728	216.978	5487.18	2700.85	1065.89	1098.71	0	2512.82	43031.8	6222.22	501.813	2444.44	5444.44	7222.22	1731.27	3416.67	15.4328	1569.44	2875	236.256	35.0779	176.294	4458.33	2194.44	866.033	892.703	688.03	2041.67	28413	10250	9.98593	2173.08	4423.08	298.344	7544.87
Philippines	0	2033	43687.7	7880.34	634.916	3145.3	6905.98	9179.49	2197.05	0	0	0	0	291.161	46.2331	231.36	5606.84	2786.32	1088.43	1130.16	0	2564.1	44091.4	6402.78	515.869	2555.56	5611.11	7458.33	1785.1	3444.44	15.5515	1583.33	2847.22	236.568	37.5644	187.98	4555.56	2263.89	884.351	918.251	704.629	2083.33	28774.8	10333.3	10.0627	2192.31	4380.34	318.12	7709.4
Philippines	0	2034	44830.7	8111.11	652.305	3247.86	7128.21	9470.09	2265.06	0	0	0	0	292.514	49.3372	245.401	5709.4	2786.32	1111.48	1163.29	0	2598.29	45036.9	6590.28	529.997	2638.89	5791.67	7694.44	1840.36	3472.22	15.6702	1583.33	2819.44	237.668	40.0865	199.388	4638.89	2263.89	903.075	945.171	721.354	2111.11	28975.8	10416.7	10.1396	2192.31	4337.61	337.427	7850.43
Philippines	0	2035	45995.5	8341.88	669.785	3367.52	7333.33	9777.78	2334.82	0	0	0	0	294.819	52.5662	259.112	5811.97	2786.32	1135.02	1198.09	0	2632.48	46014.2	6777.78	544.2	2736.11	5958.33	7944.44	1897.04	3500	15.7889	1597.22	2791.67	239.541	42.71	210.528	4722.22	2263.89	922.202	973.448	738.204	2138.89	29195.6	10500	10.2164	2211.54	4294.87	356.279	7991.45
Philippines	0	2036	47453.7	8632.48	690.598	3555.56	7623.93	10085.5	2406.06	0	0	0	0	288.327	55.9772	279.375	5931.62	2854.7	1157.69	1225.22	0	2666.67	47189.9	7013.89	561.111	2888.89	6194.44	8194.44	1954.92	3527.78	15.9266	1611.11	2722.22	234.265	45.4815	226.992	4819.44	2319.44	940.625	995.49	756.748	2166.67	29477.8	10583.3	10.3054	2230.77	4188.03	384.14	8155.98
Philippines	0	2037	48865.7	8888.89	711.111	3726.5	7897.44	10393.2	2479.35	0	0	0	0	282.983	59.5245	299.212	6051.28	2923.08	1180.95	1254.3	0	2717.95	48342.1	7222.22	577.778	3027.78	6416.67	8444.44	2014.47	3555.56	16.0642	1625	2666.67	229.923	48.3636	243.11	4916.67	2375	959.518	1019.12	775.428	2208.33	29780.8	10666.7	10.3945	2250	4102.56	411.417	8320.51
Philippines	0	2038	50300.2	9145.3	731.624	3897.44	8188.03	10717.9	2554.69	0	0	0	0	278.761	63.1209	318.641	6170.94	2991.45	1204.77	1285.31	0	2752.14	49498.8	7430.56	594.444	3166.67	6652.78	8708.33	2075.68	3583.33	16.2018	1638.89	2597.22	226.494	51.2858	258.896	5013.89	2430.56	978.875	1044.31	794.246	2236.11	30061.9	10750	10.4835	2269.23	3995.73	438.131	8485.04
Philippines	0	2039	51705.7	9401.71	752.137	4051.28	8461.54	11059.8	2632.05	0	0	0	0	275.641	66.8555	337.675	6290.6	3042.74	1229.15	1318.21	0	2786.32	50659.9	7638.89	611.111	3291.67	6875	8986.11	2138.54	3625	16.3394	1652.78	2541.67	223.958	54.3201	274.361	5111.11	2472.22	998.688	1071.05	813.201	2263.89	30381.9	10875	10.5726	2288.46	3910.26	464.303	8649.57
Philippines	0	2040	53069.8	9658.12	772.65	4205.13	8717.95	11384.6	2715.98	0	0	0	0	273.6	70.637	356.326	6393.16	3076.92	1254.1	1352.99	0	2837.61	51773.5	7847.22	627.778	3416.67	7083.33	9250	2206.73	3652.78	16.477	1666.67	2486.11	222.3	57.3926	289.515	5194.44	2500	1018.95	1099.31	832.295	2305.56	30612.8	10958.3	10.6616	2307.69	3824.79	489.948	8790.6
Bukidnon	101300000	2020	421.175	75.2807	6.22111	27.8283	65.7588	82.9177	20.3744	0	0	0	0	3.46032	0.0506911	1.35464	60.7577	26.7354	11.4603	10.3399	0	28.6352	467.691	61.1656	5.05465	22.6105	53.429	67.3707	16.5542	52.7104	0.237991	24.1316	41.1687	2.81151	0.0411865	1.10065	49.3657	21.7225	9.3115	8.40119	7.23778	23.2661	377.2	158.131	0.153994	33.413	63.3364	1.86263	83.5419
Bukidnon	101300000	2021	427.852	77.6183	6.39903	28.8189	67.7553	85.9487	21.3092	0	0	0	0	3.51738	0.0625544	1.46781	61.9891	21.3722	11.7234	10.7161	0	29.1543	474.054	63.0649	5.19921	23.4154	55.0512	69.8333	17.3138	53.1916	0.240163	24.3519	41.2234	2.85787	0.0508255	1.1926	50.3662	17.3649	9.52525	8.70686	7.4163	23.6879	373.509	159.575	0.1554	33.7181	63.4207	2.01824	85.2351
Bukidnon	101300000	2022	434.846	79.9853	6.57799	29.7586	69.7095	89.0489	22.2802	0	0	0	0	3.58542	0.0740702	1.57717	63.2319	16.2259	11.9922	11.1116	0	29.6872	480.704	64.9881	5.34462	24.1789	56.6389	72.3523	18.1026	53.6728	0.242336	24.5723	41.3075	2.91315	0.060182	1.28145	51.3759	13.1835	9.74364	9.02813	7.59627	24.1209	370.172	161.019	0.156806	34.0231	63.55	2.1686	86.9439
Bukidnon	101300000	2023	442.145	82.3818	6.75802	30.6486	71.6225	92.2182	23.2869	0	0	0	0	3.66424	0.0852506	1.68282	64.4859	11.2847	12.2666	11.526	0	30.2337	487.632	66.9352	5.49089	24.902	58.1933	74.9273	18.9206	54.1541	0.244509	24.7926	41.42	2.97719	0.0692661	1.36729	52.3948	9.16882	9.96659	9.36485	7.77768	24.5649	367.17	162.462	0.158211	34.3282	63.7231	2.31388	88.6682
Bukidnon	101300000	2024	452.984	84.8079	6.93915	31.4899	73.4954	95.4564	24.3296	0	0	0	0	3.75368	0.0961067	1.78488	65.7511	9.78019	12.5466	11.9592	0	30.7935	497.465	68.9064	5.63806	25.5856	59.715	77.5583	19.7678	54.6353	0.246681	25.0129	41.5602	3.04986	0.0780867	1.45021	53.4228	7.9464	10.1941	9.71686	7.96054	25.0197	368.947	163.906	0.159617	34.6332	63.9387	2.4542	90.4078
Bukidnon	101300000	2025	465.542	87.2636	7.12137	32.2834	75.3292	98.7631	25.4077	0	0	0	0	3.85359	0.106649	1.88342	67.0274	9.89337	12.8321	12.4111	0	31.3665	508.724	70.9017	5.78611	26.2302	61.205	80.245	20.6438	55.1165	0.248854	25.2332	41.7273	3.13104	0.0866519	1.53028	54.4598	8.03837	10.4261	10.084	8.14485	25.4853	373	165.349	0.161023	34.9382	64.1958	2.58971	92.1627
Bukidnon	101300000	2026	479.547	89.9241	7.32596	33.6394	77.8226	102.165	26.4597	0	0	0	0	3.87779	0.123092	2.0387	68.3612	10.0134	13.1119	12.7975	0	31.8868	520.852	73.0633	5.95234	27.332	63.2308	83.0089	21.4985	55.6197	0.251126	25.4635	41.5409	3.1507	0.100012	1.65645	55.5434	8.13591	10.6535	10.3979	8.34498	25.908	376.756	166.859	0.162493	35.2572	63.9091	2.80322	93.9966
Bukidnon	101300000	2027	493.657	92.6165	7.53164	34.9372	80.2668	105.643	27.5522	0	0	0	0	3.91442	0.139115	2.18953	69.7076	10.1335	13.3982	13.2053	0	32.4227	533.102	75.2509	6.11946	28.3865	65.2168	85.8346	22.3862	56.1228	0.253398	25.6939	41.3888	3.18047	0.113031	1.77899	56.6374	8.23345	10.886	10.7293	8.54668	26.3435	380.576	168.369	0.163963	35.5762	63.6751	3.0106	95.848
Bukidnon	101300000	2028	507.875	95.3408	7.73844	36.1781	82.6634	109.196	28.6851	0	0	0	0	3.96324	0.154733	2.33605	71.0666	10.2535	13.6907	13.6343	0	32.974	545.474	77.4644	6.28748	29.3947	67.164	88.7219	23.3066	56.626	0.25567	25.9243	41.2698	3.22013	0.12572	1.89804	57.7416	8.33099	11.1237	11.0779	8.74994	26.7914	384.458	169.878	0.165433	35.8951	63.4919	3.21206	97.7165
Bukidnon	101300000	2029	522.202	98.0971	7.94638	37.3634	85.0137	112.825	29.8583	0	0	0	0	4.02404	0.169961	2.47839	72.4379	10.3736	13.9894	14.0843	0	33.5403	557.969	79.7039	6.45643	30.3578	69.0737	91.6707	24.2598	57.1292	0.257941	26.1546	41.1828	3.26954	0.138093	2.01369	58.8558	8.42854	11.3664	11.4435	8.95476	27.2515	388.4	171.388	0.166903	36.2141	63.3581	3.40779	99.6022
Bukidnon	101300000	2030	536.64	100.886	8.15547	38.4943	87.319	116.53	31.0715	0	0	0	0	4.09663	0.184812	2.61668	73.8216	10.4936	14.2942	14.555	0	34.1214	570.586	81.9695	6.62632	31.2766	70.9467	94.6806	25.2456	57.6324	0.260213	26.385	41.127	3.32851	0.15016	2.12605	59.98	8.52608	11.6141	11.826	9.16117	27.7236	392.402	172.897	0.168373	36.533	63.2722	3.59794	101.505
Bukidnon	101300000	2031	552.799	103.913	8.39118	40.3305	90.4418	120.332	32.2466	0	0	0	0	4.07229	0.207176	2.82653	75.2608	10.621	14.5887	14.9399	0	34.6276	584.193	84.4291	6.81783	32.7686	73.484	97.7698	26.2004	58.1585	0.262589	26.6259	40.611	3.30874	0.168331	2.29656	61.1494	8.62954	11.8533	12.1387	9.38558	28.1349	395.964	174.476	0.16991	36.8666	62.4785	3.88648	103.484
Bukidnon	101300000	2032	569.07	106.974	8.62801	42.0994	93.5072	124.218	33.4677	0	0	0	0	4.06211	0.229026	3.03115	76.7142	10.7483	14.8903	15.3488	0	35.1515	597.933	86.9166	7.01026	34.2058	75.9746	100.927	27.1925	58.6847	0.264964	26.8667	40.1353	3.30047	0.186084	2.46281	62.3303	8.733	12.0983	12.4709	9.61167	28.5606	399.601	176.054	0.171448	37.2001	61.7466	4.16782	105.482
Bukidnon	101300000	2033	585.455	110.07	8.86598	43.8029	96.517	128.187	34.7342	0	0	0	0	4.06578	0.250385	3.23071	78.1815	10.8756	15.1989	15.7815	0	35.6928	611.806	89.4322	7.20361	35.5899	78.4201	104.152	28.2215	59.2108	0.26734	27.1076	39.6984	3.30345	0.203438	2.62496	63.5225	8.83647	12.3491	12.8225	9.83946	29.0004	403.309	177.632	0.172985	37.5336	61.0744	4.44223	107.5
Bukidnon	101300000	2034	601.956	113.201	9.10513	45.4426	99.4731	132.24	36.0461	0	0	0	0	4.08303	0.271271	3.42541	79.6627	11.003	15.5144	16.2376	0	36.2511	625.812	91.9758	7.39792	36.9221	80.8219	107.445	29.2874	59.7369	0.269716	27.3485	39.2989	3.31746	0.220408	2.78314	64.7259	8.93993	12.6055	13.1931	10.0689	29.454	407.087	179.211	0.174522	37.8671	60.4598	4.70994	109.536
Bukidnon	101300000	2035	618.575	116.367	9.34549	47.0201	102.377	136.375	37.4031	0	0	0	0	4.1136	0.291704	3.61538	81.1575	11.1303	15.8369	16.7169	0	36.8262	639.953	94.5478	7.59321	38.2038	83.1813	110.804	30.39	60.2631	0.272091	27.5894	38.9357	3.3423	0.23701	2.9375	65.9405	9.04339	12.8675	13.5825	10.3001	29.9213	410.934	180.789	0.176059	38.2007	59.901	4.97115	111.592
Bukidnon	101300000	2036	637.247	119.81	9.61757	49.4819	106.295	140.606	38.7053	0	0	0	0	4.02033	0.321671	3.89551	82.7037	11.2654	16.1425	17.084	0	37.2975	655.222	97.3458	7.81428	40.2041	86.365	114.243	31.4481	60.8132	0.274575	27.8412	37.9773	3.26652	0.261357	3.1651	67.1968	9.15313	13.1158	13.8808	10.5518	30.3042	414.157	182.44	0.177666	38.5494	58.4266	5.35633	113.718
Bukidnon	101300000	2037	656.037	123.291	9.89078	51.8655	110.146	144.931	40.0595	0	0	0	0	3.94328	0.351008	4.16944	84.2658	11.4005	16.4561	17.4783	0	37.789	670.635	100.174	8.03626	42.1408	89.4937	117.756	32.5483	61.3634	0.277059	28.0931	37.0666	3.20392	0.285194	3.38767	68.466	9.26287	13.3706	14.2011	10.8054	30.7036	417.467	184.09	0.179274	38.8982	57.0256	5.73298	115.865
Bukidnon	101300000	2038	674.946	126.809	10.1652	54.1734	113.932	149.347	41.465	0	0	0	0	3.88205	0.379743	4.43742	85.8435	11.5355	16.7777	17.8993	0	38.3004	686.194	103.032	8.25919	44.0159	92.5694	121.344	33.6903	61.9136	0.279543	28.345	36.2016	3.15417	0.308542	3.6054	69.7479	9.37261	13.6319	14.5432	11.0607	31.1191	420.861	185.741	0.180881	39.2469	55.6948	6.10145	118.035
Bukidnon	101300000	2039	693.979	130.365	10.4407	56.4077	117.654	153.854	42.9218	0	0	0	0	3.83629	0.407905	4.69966	87.4367	11.6706	17.107	18.3465	0	38.8312	701.899	105.921	8.4831	45.8313	95.5941	125.006	34.874	62.4637	0.282027	28.5968	35.3807	3.11698	0.331423	3.81848	71.0423	9.48234	13.8995	14.9065	11.3179	31.5503	424.336	187.391	0.182488	39.5956	54.4318	6.46204	120.225
Bukidnon	101300000	2040	713.137	133.958	10.7176	58.5703	121.316	158.452	44.4296	0	0	0	0	3.80568	0.435516	4.95638	89.0451	11.8056	17.4441	18.8197	0	39.381	717.75	108.841	8.70803	47.5884	98.5694	128.743	36.099	63.0139	0.284511	28.8487	34.6023	3.09212	0.353857	4.02706	72.3492	9.59208	14.1733	15.291	11.5769	31.997	427.889	189.042	0.184095	39.9444	53.2343	6.81502	122.437
Camiguin	101800000	2020	25.4252	4.57957	0.378451	1.69289	4.00033	5.04416	1.25017	0	0	0	0	0.210503	0.00608035	0.0824073	3.69609	1.41643	0.697168	0.629012	0	1.74198	27.5265	3.7209	0.307491	1.37547	3.25027	4.09838	1.01576	2.68322	0.0121149	1.22842	2.50443	0.171033	0.00494028	0.0669559	3.00308	1.15085	0.566449	0.511073	0.440298	1.41536	20.7544	8.04967	0.00783905	1.70089	3.85297	0.11331	5.08213
Camiguin	101800000	2021	25.7044	4.69082	0.386722	1.74166	4.09476	5.19427	1.29861	0	0	0	0	0.212571	0.00722592	0.0887064	3.74628	1.12477	0.708497	0.647624	0	1.76193	27.7341	3.81129	0.314212	1.4151	3.32699	4.22034	1.05512	2.67366	0.0120717	1.22404	2.49132	0.172714	0.00587106	0.0720739	3.04385	0.913873	0.575654	0.526195	0.448201	1.43157	20.3761	8.02098	0.00781111	1.69483	3.8328	0.121971	5.15114
Camiguin	101800000	2022	26.001	4.80308	0.395005	1.78699	4.18602	5.34735	1.34873	0	0	0	0	0.215303	0.008368	0.0947081	3.79705	0.848352	0.720124	0.667243	0	1.7827	27.9583	3.9025	0.320942	1.45193	3.40114	4.34472	1.09584	2.6641	0.0120285	1.21966	2.4805	0.174933	0.006799	0.0769503	3.0851	0.689286	0.585101	0.542135	0.456152	1.44845	20.0226	7.99229	0.00778317	1.68877	3.81615	0.130224	5.22094
Camiguin	101800000	2023	26.3143	4.91636	0.403303	1.82904	4.27426	5.50337	1.40062	0	0	0	0	0.218673	0.00950705	0.100427	3.84837	0.58622	0.732041	0.687843	0	1.80428	28.1982	3.99454	0.327684	1.48609	3.47284	4.47149	1.138	2.65453	0.0119854	1.21529	2.47185	0.177672	0.00772448	0.0815967	3.1268	0.476304	0.594783	0.558873	0.464154	1.46597	19.6926	7.9636	0.00775523	1.6827	3.80285	0.138087	5.29151
Camiguin	101800000	2024	26.811	5.03066	0.411618	1.86793	4.35962	5.66231	1.45428	0	0	0	0	0.222662	0.0106435	0.105876	3.90025	0.504857	0.744241	0.7094	0	1.82662	28.5892	4.08741	0.33444	1.51769	3.54219	4.60063	1.1816	2.64497	0.0119422	1.21091	2.46528	0.180913	0.00864786	0.0860241	3.16895	0.410196	0.604696	0.576388	0.472206	1.48413	19.6146	7.93491	0.00772729	1.67664	3.79274	0.145579	5.36284
Camiguin	101800000	2025	27.3942	5.146	0.419953	1.90377	4.44222	5.82414	1.50951	0	0	0	0	0.227249	0.0117778	0.111067	3.95266	0.50753	0.756718	0.731893	0	1.84971	29.0526	4.18113	0.341212	1.54682	3.60931	4.73212	1.22648	2.63541	0.011899	1.20653	2.46069	0.18464	0.00956948	0.0902419	3.21153	0.412368	0.614834	0.594663	0.480308	1.50289	19.6556	7.90622	0.00769935	1.67058	3.78568	0.152717	5.4349
Camiguin	101800000	2026	28.0347	5.26813	0.429186	1.97074	4.55917	5.98524	1.5613	0	0	0	0	0.227177	0.0131868	0.119436	4.00488	0.510275	0.768153	0.749729	0	1.86806	29.5408	4.28036	0.348713	1.60123	3.70433	4.86301	1.26856	2.62601	0.0118566	1.20223	2.43364	0.184581	0.0107143	0.0970416	3.25397	0.414599	0.624124	0.609155	0.488884	1.5178	19.667	7.87804	0.00767191	1.66462	3.74406	0.164224	5.50672
Camiguin	101800000	2027	28.677	5.3913	0.438425	2.03373	4.67241	6.14956	1.61497	0	0	0	0	0.227862	0.0145898	0.127455	4.05775	0.513021	0.77992	0.768693	0	1.88736	30.0333	4.38043	0.35622	1.65241	3.79633	4.99652	1.31216	2.61662	0.0118142	1.19793	2.40928	0.185138	0.0118542	0.103557	3.29692	0.41683	0.633685	0.624563	0.497511	1.53348	19.6828	7.84986	0.00764447	1.65867	3.70659	0.17525	5.57941
Camiguin	101800000	2028	29.3216	5.51552	0.447673	2.09292	4.78212	6.31706	1.6706	0	0	0	0	0.229276	0.0159875	0.135142	4.11124	0.515767	0.792012	0.788752	0	1.90756	30.5301	4.48136	0.363734	1.7005	3.88547	5.13261	1.35736	2.60723	0.0117718	1.19363	2.38748	0.186287	0.0129899	0.109802	3.34038	0.41906	0.64351	0.640861	0.506189	1.54989	19.703	7.82168	0.00761703	1.65272	3.67304	0.18582	5.65296
Camiguin	101800000	2029	29.9687	5.6408	0.456934	2.14848	4.88848	6.48771	1.7282	0	0	0	0	0.231391	0.0173804	0.142513	4.16534	0.518512	0.80442	0.809877	0	1.92864	31.0314	4.58315	0.371259	1.74564	3.97189	5.27126	1.40416	2.59783	0.0117294	1.18933	2.3681	0.188005	0.0141216	0.115792	3.38434	0.421291	0.653591	0.658025	0.514918	1.56702	19.7273	7.7935	0.00758959	1.64676	3.64323	0.195955	5.72734
Camiguin	101800000	2030	30.6182	5.76716	0.46621	2.20054	4.99162	6.66147	1.78767	0	0	0	0	0.234185	0.0187691	0.149583	4.22003	0.521258	0.817135	0.832043	0	1.95056	31.5372	4.68581	0.378796	1.78794	4.05569	5.41245	1.45248	2.58844	0.0116869	1.18503	2.35104	0.190276	0.0152499	0.121537	3.42878	0.423522	0.663922	0.676035	0.523701	1.58483	19.7556	7.76532	0.00756214	1.64081	3.61698	0.205677	5.80255
Camiguin	101800000	2031	31.3347	5.90126	0.47654	2.29039	5.13624	6.83372	1.84261	0	0	0	0	0.231268	0.0204968	0.16052	4.2741	0.524078	0.828499	0.848444	0	1.96652	32.0704	4.79477	0.387189	1.86094	4.1732	5.5524	1.49712	2.57921	0.0116453	1.1808	2.30632	0.187905	0.0166537	0.130423	3.47271	0.425813	0.673156	0.689361	0.533012	1.5978	19.7465	7.73764	0.00753519	1.63496	3.54819	0.220715	5.87689
Camiguin	101800000	2032	32.0529	6.03643	0.486868	2.37562	5.2765	7.00947	1.89982	0	0	0	0	0.22922	0.0222153	0.171044	4.32889	0.526898	0.84024	0.866116	0	1.98355	32.6083	4.9046	0.39558	1.93019	4.28715	5.69519	1.5436	2.56999	0.0116036	1.17658	2.26479	0.186241	0.01805	0.138973	3.51722	0.428104	0.682695	0.703719	0.542375	1.61164	19.7428	7.70997	0.00750824	1.62911	3.48429	0.235185	5.95222
Camiguin	101800000	2033	32.773	6.17267	0.497198	2.45644	5.41261	7.18866	1.95919	0	0	0	0	0.228006	0.0239255	0.181176	4.38437	0.529718	0.852344	0.885017	0	2.00163	33.1508	5.0153	0.403974	1.99586	4.39775	5.84079	1.59184	2.56076	0.011562	1.17236	2.22626	0.185255	0.0194395	0.147206	3.5623	0.430396	0.692529	0.719077	0.551791	1.62632	19.744	7.68229	0.00748128	1.62326	3.42501	0.249118	6.02851
Camiguin	101800000	2034	33.4951	6.31001	0.507535	2.53305	5.54479	7.37126	2.02063	0	0	0	0	0.227595	0.0256281	0.190938	4.44053	0.532537	0.864801	0.905113	0	2.0207	33.6978	5.12689	0.412372	2.0581	4.50515	5.98915	1.64176	2.55154	0.0115203	1.16813	2.19058	0.184921	0.0208228	0.155137	3.60793	0.432687	0.702651	0.735404	0.56126	1.64182	19.7501	7.65461	0.00745433	1.61741	3.37013	0.26254	6.10573
Camiguin	101800000	2035	34.2197	6.44846	0.517881	2.60562	5.67323	7.55722	2.08423	0	0	0	0	0.227956	0.0273237	0.200347	4.49735	0.535357	0.877602	0.926369	0	2.04073	34.2496	5.23938	0.420779	2.11707	4.6095	6.14024	1.69344	2.54231	0.0114787	1.16391	2.15762	0.185214	0.0222005	0.162782	3.6541	0.434978	0.713051	0.752675	0.570783	1.65809	19.7608	7.62693	0.00742738	1.61157	3.31942	0.275477	6.18386
Camiguin	101800000	2036	35.0228	6.59577	0.529465	2.72407	5.85175	7.74064	2.14213	0	0	0	0	0.221327	0.0294367	0.214455	4.55299	0.538254	0.888673	0.940507	0	2.05329	34.8321	5.35906	0.43019	2.21331	4.75455	6.28927	1.74048	2.53325	0.0114378	1.15976	2.09072	0.179828	0.0239173	0.174245	3.6993	0.437331	0.722047	0.764162	0.580898	1.6683	19.7248	7.59975	0.00740091	1.60582	3.21649	0.294875	6.26036
Camiguin	101800000	2037	35.8271	6.74416	0.541037	2.8371	6.02511	7.92786	2.20258	0	0	0	0	0.215702	0.0315363	0.228073	4.60943	0.54115	0.900169	0.956083	0	2.0671	35.4194	5.47963	0.439592	2.30515	4.8954	6.44139	1.7896	2.52419	0.0113969	1.15561	2.02758	0.175258	0.0256233	0.185309	3.74517	0.439684	0.731387	0.776817	0.591066	1.67952	19.695	7.57257	0.00737443	1.60008	3.11936	0.3136	6.33797
Camiguin	101800000	2038	36.6329	6.89364	0.552602	2.945	6.19359	8.11884	2.2654	0	0	0	0	0.211038	0.0336237	0.241229	4.66666	0.544046	0.912076	0.973047	0	2.0821	36.0115	5.60109	0.448989	2.39281	5.0323	6.59656	1.84064	2.51513	0.0113559	1.15146	1.96801	0.171468	0.0273193	0.195998	3.79166	0.442037	0.741062	0.7906	0.601288	1.69171	19.6712	7.54538	0.00734796	1.59433	3.0277	0.331689	6.41666
Camiguin	101800000	2039	37.4405	7.04425	0.564166	3.04799	6.35746	8.31351	2.33058	0	0	0	0	0.207294	0.0356999	0.253947	4.72465	0.546942	0.92438	0.991354	0	2.09824	36.6084	5.72346	0.458385	2.4765	5.16543	6.75473	1.8936	2.50607	0.011315	1.14732	1.9118	0.168426	0.0290062	0.206332	3.83878	0.44439	0.751058	0.805475	0.611564	1.70482	19.6529	7.5182	0.00732149	1.58859	2.94122	0.349177	6.49639
Camiguin	101800000	2040	38.2502	7.196	0.575732	3.14631	6.51692	8.51182	2.39823	0	0	0	0	0.204436	0.0377657	0.266249	4.78337	0.549838	0.937069	1.01097	0	2.11549	37.2104	5.84675	0.467782	2.55638	5.295	6.91586	1.94856	2.497	0.0112741	1.14317	1.85878	0.166104	0.0306847	0.216327	3.88649	0.446743	0.761369	0.82141	0.621896	1.71883	19.6401	7.49101	0.00729501	1.58285	2.85966	0.366092	6.57713
Lanao del Norte	103500000	2020	206.649	36.8358	3.04407	13.6168	32.1766	40.5727	9.95515	0	0	0	0	1.69318	0.031844	0.662843	29.7296	13.6513	5.60768	5.05946	0	14.0116	229.514	29.9291	2.47331	11.0636	26.1435	32.9653	8.08856	25.9353	0.117099	11.8736	20.1444	1.37571	0.0258732	0.53856	24.1553	11.0917	4.55624	4.11082	3.54154	11.3844	185.874	77.806	0.0757702	16.4404	30.9913	0.911409	40.8781
Lanao del Norte	103500000	2021	210.739	38.1433	3.14462	14.1622	33.2964	42.237	10.4416	0	0	0	0	1.72852	0.0409537	0.721313	30.4628	11.006	5.76112	5.26614	0	14.3271	234.144	30.9914	2.555	11.5068	27.0533	34.3176	8.48376	26.6808	0.120465	12.2149	20.2581	1.40442	0.0332749	0.586067	24.751	8.94234	4.68091	4.27874	3.64453	11.6407	186.211	80.0425	0.0779482	16.9129	31.1663	0.991806	41.8863
Lanao del Norte	103500000	2022	214.961	39.4693	3.24595	14.6846	34.3986	43.9418	10.9469	0	0	0	0	1.76925	0.0495877	0.778263	31.2022	8.42481	5.91761	5.48306	0	14.6493	238.894	32.0688	2.63734	11.9312	27.9488	35.7027	8.89432	27.4264	0.123831	12.5562	20.3835	1.43751	0.04029	0.632338	25.3518	6.84516	4.80806	4.45499	3.74843	11.9026	186.661	82.2791	0.0801263	17.3855	31.3592	1.07011	42.903
Lanao del Norte	103500000	2023	219.314	40.8138	3.34807	15.184	35.4834	45.6869	11.4714	0	0	0	0	1.81534	0.0577535	0.833706	31.9477	5.90613	6.07713	5.71022	0	14.9784	243.763	33.1612	2.72031	12.337	28.8302	37.1206	9.32048	28.1719	0.127198	12.8975	20.5204	1.47497	0.0469248	0.677386	25.9575	4.79873	4.93767	4.63955	3.85323	12.17	187.221	84.5156	0.0823043	17.8581	31.5698	1.14635	43.9281
Lanao del Norte	103500000	2024	225.506	42.1768	3.45099	15.6606	36.5509	47.4725	12.0148	0	0	0	0	1.86678	0.0654582	0.887657	32.6995	5.1584	6.23968	5.94757	0	15.3143	250.138	34.2686	2.80393	12.7242	29.6976	38.5714	9.762	28.9174	0.130564	13.2388	20.6688	1.51676	0.0531848	0.721221	26.5683	4.1912	5.06974	4.8324	3.95895	12.4428	190.241	86.7522	0.0844823	18.3307	31.7981	1.22053	44.9617
Lanao del Norte	103500000	2025	232.613	43.5584	3.55469	16.1145	37.6012	49.2985	12.5773	0	0	0	0	1.92355	0.072708	0.940126	33.4573	5.25733	6.40524	6.19511	0	15.6569	257.269	35.3912	2.88819	13.093	30.551	40.055	10.219	29.6629	0.13393	13.5801	20.8285	1.56288	0.0590753	0.763853	27.1841	4.27158	5.20426	5.03353	4.06557	12.7212	194.448	88.9887	0.0866603	18.8033	32.0439	1.29267	46.0038
Lanao del Norte	103500000	2026	240.641	45.0798	3.67257	16.8638	39.0132	51.2161	13.1332	0	0	0	0	1.94397	0.0861502	1.02202	34.2701	5.36654	6.57314	6.41548	0	15.9852	265.153	36.6273	2.98397	13.7018	31.6982	41.6131	10.6707	30.5156	0.137779	13.9705	20.8248	1.57948	0.0699971	0.830392	27.8444	4.36031	5.34067	5.21258	4.18342	12.9879	198.923	91.5467	0.0891514	19.3438	32.0382	1.40528	47.1214
Lanao del Norte	103500000	2027	248.745	46.6218	3.79132	17.5869	40.4051	53.1789	13.7107	0	0	0	0	1.97046	0.0990423	1.10218	35.0898	5.47575	6.74444	6.64734	0	16.3211	273.113	37.8802	3.08045	14.2893	32.8292	43.2079	11.1399	31.3682	0.141629	14.3609	20.8345	1.601	0.0804719	0.895518	28.5104	4.44904	5.47985	5.40097	4.30227	13.2609	203.427	94.1047	0.0916425	19.8843	32.0531	1.51549	48.2484
Lanao del Norte	103500000	2028	256.924	48.1843	3.91093	18.2841	41.7773	55.1867	14.3096	0	0	0	0	2.00298	0.111394	1.18062	35.9164	5.58496	6.91913	6.89064	0	16.6647	281.148	39.1498	3.17763	14.8558	33.944	44.8392	11.6266	32.2209	0.145479	14.7512	20.8573	1.62742	0.0905079	0.95925	29.182	4.53778	5.62179	5.59865	4.42213	13.5401	207.957	96.6627	0.0941335	20.4248	32.0882	1.62335	49.385
Lanao del Norte	103500000	2029	265.178	49.7674	4.03142	18.9555	43.1299	57.2395	14.93	0	0	0	0	2.04151	0.123215	1.25736	36.7498	5.69416	7.09721	7.14536	0	17.0159	289.258	40.436	3.27553	15.4013	35.043	46.5071	12.1306	33.0736	0.149329	15.1416	20.8932	1.65873	0.100112	1.0216	29.8592	4.62651	5.76648	5.8056	4.543	13.8254	212.515	99.2207	0.0966246	20.9653	32.1434	1.72887	50.531
Lanao del Norte	103500000	2030	273.509	51.3711	4.15279	19.6014	44.463	59.3373	15.5719	0	0	0	0	2.08601	0.134514	1.33242	37.5901	5.80337	7.27865	7.41145	0	17.3747	297.444	41.7391	3.37414	15.9261	36.1262	48.2116	12.6522	33.9262	0.153179	15.5319	20.9419	1.69489	0.109292	1.08259	30.542	4.71524	5.91391	6.0218	4.66488	14.1169	217.1	101.779	0.0991157	21.5058	32.2184	1.83208	51.6864
Lanao del Norte	103500000	2031	282.95	53.1406	4.29122	20.6249	46.2516	61.5373	16.2017	0	0	0	0	2.08255	0.153763	1.44548	38.4881	5.92392	7.46059	7.6402	0	17.7084	306.503	43.1767	3.48661	16.7577	37.5794	49.9991	13.1639	34.9014	0.157582	15.9784	20.7683	1.69207	0.124933	1.17445	31.2716	4.81319	6.06173	6.20766	4.79975	14.3881	221.936	104.704	0.101965	22.124	31.9512	1.98753	52.9211
Lanao del Norte	103500000	2032	292.475	54.9328	4.4306	21.6186	48.0172	63.7876	16.856	0	0	0	0	2.08595	0.172374	1.55653	39.3938	6.04448	7.64636	7.88184	0	18.0508	315.645	44.6329	3.59986	17.5652	39.014	51.8274	13.6955	35.8767	0.161985	16.4249	20.61	1.69483	0.140054	1.26468	32.0075	4.91114	6.21267	6.40399	4.93573	14.6662	226.803	107.63	0.104814	22.7421	31.7078	2.14024	54.1665
Lanao del Norte	103500000	2033	302.083	56.7478	4.57094	22.583	49.7602	66.0881	17.5346	0	0	0	0	2.09615	0.190358	1.66562	40.3072	6.16503	7.83593	8.13631	0	18.4017	324.872	46.1076	3.71389	18.3487	40.4302	53.6966	14.2469	36.8519	0.166388	16.8713	20.4669	1.70312	0.154666	1.35332	32.7496	5.00908	6.36669	6.61075	5.07282	14.9514	231.701	110.556	0.107663	23.3603	31.4875	2.29023	55.4224
Lanao del Norte	103500000	2034	311.775	58.5856	4.71223	23.5182	51.4809	68.4388	18.2373	0	0	0	0	2.11311	0.207729	1.77277	41.2283	6.28558	8.02929	8.40356	0	18.7613	334.182	47.6008	3.82869	19.1085	41.8283	55.6065	14.8178	37.8271	0.170791	17.3178	20.3386	1.71691	0.16878	1.44038	33.498	5.10703	6.52379	6.82789	5.21104	15.2435	236.63	113.481	0.110512	23.9785	31.2901	2.43756	56.6889
Lanao del Norte	103500000	2035	321.551	60.4463	4.85449	24.4245	53.1795	70.8395	18.9644	0	0	0	0	2.1368	0.224496	1.878	42.1571	6.40613	8.22642	8.68356	0	19.1293	343.577	49.1126	3.94428	19.8449	43.2083	57.5571	15.4086	38.8023	0.175194	17.7643	20.225	1.73615	0.182403	1.52588	34.2526	5.20498	6.68397	7.05539	5.35038	15.5426	241.589	116.407	0.113361	24.5967	31.1154	2.58225	57.966
Lanao del Norte	103500000	2036	332.668	62.5033	5.01735	25.814	55.4528	73.3524	19.6713	0	0	0	0	2.09735	0.251457	2.03223	43.1454	6.5392	8.4213	8.9125	0	19.4576	353.983	50.7839	4.0766	20.9739	45.0554	59.5988	15.983	39.9177	0.18023	18.2749	19.8122	1.7041	0.204309	1.65119	35.0556	5.3131	6.84231	7.24141	5.50475	15.8093	246.764	119.753	0.11662	25.3037	30.4803	2.79432	59.3249
Lanao del Norte	103500000	2037	343.877	64.5855	5.18125	27.1696	57.6996	75.9213	20.406	0	0	0	0	2.06567	0.277671	2.18415	44.1423	6.67227	8.62048	9.15594	0	19.7956	364.482	52.4757	4.20976	22.0753	46.8809	61.6861	16.5798	41.033	0.185266	18.7856	19.4172	1.67836	0.225608	1.77462	35.8656	5.42122	7.00414	7.4392	5.66035	16.0839	251.976	123.099	0.119878	26.0108	29.8726	3.0032	60.6957
Lanao del Norte	103500000	2038	355.179	66.693	5.34619	28.4916	59.9204	78.5463	21.168	0	0	0	0	2.0417	0.303157	2.33378	45.1479	6.80535	8.82394	9.41381	0	20.1434	375.074	54.1881	4.34378	23.1494	48.6853	63.8188	17.199	42.1484	0.190302	19.2962	19.0396	1.65888	0.246315	1.8962	36.6827	5.52934	7.16945	7.64872	5.8172	16.3665	257.223	126.445	0.123137	26.7178	29.2917	3.20895	62.0784
Lanao del Norte	103500000	2039	366.572	68.8259	5.51218	29.7804	62.1155	81.2271	21.9574	0	0	0	0	2.02537	0.32793	2.48119	46.1622	6.93842	9.03165	9.68603	0	20.5009	385.76	55.921	4.47865	24.1966	50.4689	65.997	17.8404	43.2638	0.195338	19.8068	18.6792	1.64561	0.266443	2.01596	37.5067	5.63746	7.33822	7.8699	5.97529	16.657	262.505	129.791	0.126395	27.4248	28.7372	3.41163	63.473
Lanao del Norte	103500000	2040	378.059	70.9841	5.67924	31.0364	64.2854	83.9638	22.7744	0	0	0	0	2.01663	0.352004	2.62638	47.185	7.07149	9.24361	9.97255	0	20.868	396.54	57.6746	4.61438	25.2171	52.2319	68.2206	18.5042	44.3792	0.200374	20.3175	18.3357	1.63851	0.286003	2.13393	38.3378	5.74558	7.51043	8.1027	6.13462	16.9552	267.822	133.138	0.129654	28.1319	28.2088	3.61127	64.8793
Iligan City	103504000	2020	98.0178	17.5938	1.45393	6.50375	15.3685	19.3787	5.40534	0	0	0	0	0.80871	0.016647	0.316593	14.1997	5.18489	2.67838	2.41654	0	6.69233	106.069	14.295	1.18132	5.2843	12.4869	15.7452	4.39184	10.3374	0.0466739	4.73262	9.62152	0.657077	0.0135257	0.257232	11.5372	4.21272	2.17619	1.96344	1.69154	5.43752	79.4867	31.0122	0.0302008	6.55285	14.8023	0.435315	19.5246
Iligan City	103504000	2021	99.1677	18.0224	1.4858	6.69152	15.7322	19.9566	5.62422	0	0	0	0	0.816709	0.0198426	0.340814	14.3934	4.10458	2.72208	2.4882	0	6.7694	106.993	14.6432	1.20722	5.43686	12.7824	16.2147	4.56968	10.3436	0.0467019	4.73546	9.57176	0.663576	0.0161221	0.276911	11.6946	3.33497	2.21169	2.02166	1.72201	5.50014	78.2469	31.0308	0.0302189	6.55679	14.7258	0.468619	19.7909
Iligan City	103504000	2022	100.39	18.4548	1.51772	6.86612	16.0839	20.546	5.85137	0	0	0	0	0.827253	0.023013	0.363895	14.5893	3.08642	2.76692	2.56374	0	6.84964	107.985	14.9945	1.23315	5.57872	13.0681	16.6936	4.75424	10.3498	0.04673	4.73831	9.53076	0.672143	0.0186981	0.295665	11.8538	2.50772	2.24812	2.08303	1.75266	5.56534	77.1076	31.0495	0.0302371	6.56073	14.6627	0.500355	20.0603
Iligan City	103504000	2023	101.681	18.8911	1.5497	7.0281	16.4239	21.1468	6.0865	0	0	0	0	0.840253	0.0261603	0.385891	14.7874	2.12629	2.81287	2.64304	0	6.93295	109.041	15.349	1.25913	5.71033	13.3444	17.1817	4.94528	10.356	0.0467581	4.74115	9.49811	0.682706	0.0212553	0.313536	12.0148	1.72761	2.28546	2.14747	1.78352	5.63302	76.0624	31.0681	0.0302552	6.56467	14.6125	0.5306	20.3327
Iligan City	103504000	2024	103.643	19.3315	1.58174	7.17795	16.7529	21.7588	6.3295	0	0	0	0	0.855629	0.0292866	0.406852	14.9876	1.82567	2.85992	2.72604	0	7.01921	110.651	15.7068	1.28516	5.83208	13.6117	17.679	5.14272	10.3622	0.0467861	4.744	9.47341	0.695199	0.0237954	0.330567	12.1774	1.48336	2.32369	2.2149	1.81456	5.70311	75.9378	31.0867	0.0302734	6.56861	14.5745	0.559422	20.608
Iligan City	103504000	2025	105.921	19.7759	1.61386	7.31612	17.0713	22.3819	6.58048	0	0	0	0	0.873308	0.0323937	0.426825	15.1899	1.82986	2.90803	2.81263	0	7.10834	112.525	16.0679	1.31126	5.94435	13.8704	18.1853	5.34664	10.3685	0.0468142	4.74684	9.45632	0.709563	0.0263199	0.346795	12.3418	1.48676	2.36278	2.28526	1.8458	5.77553	76.2454	31.1054	0.0302915	6.57255	14.5482	0.586884	20.8861
Iligan City	103504000	2026	108.419	20.2465	1.64944	7.57393	17.5218	23.0024	6.81807	0	0	0	0	0.873086	0.0361191	0.459015	15.3915	1.8341	2.95216	2.88135	0	7.17933	114.493	16.4502	1.34017	6.15382	14.2364	18.6895	5.53968	10.3747	0.0468423	4.74969	9.35295	0.709382	0.0293468	0.372949	12.5056	1.49021	2.39863	2.3411	1.87888	5.8332	76.4365	31.1241	0.0303097	6.5765	14.3892	0.631145	21.1634
Iligan City	103504000	2027	110.926	20.7211	1.68505	7.81649	17.9581	23.6354	7.06471	0	0	0	0	0.875772	0.0398126	0.489863	15.5957	1.83834	2.99757	2.95441	0	7.25393	116.48	16.8359	1.36911	6.3509	14.5909	19.2038	5.74008	10.3809	0.0468705	4.75255	9.25991	0.711565	0.0323477	0.398013	12.6715	1.49365	2.43552	2.40046	1.91215	5.89382	76.6449	31.1428	0.030328	6.58045	14.246	0.673561	21.444
Iligan City	103504000	2028	113.444	21.1998	1.7207	8.04448	18.3809	24.2806	7.32032	0	0	0	0	0.881258	0.0434766	0.519438	15.8022	1.84258	3.04422	3.03169	0	7.33202	118.485	17.2248	1.39807	6.53614	14.9344	19.728	5.94776	10.3872	0.0468986	4.7554	9.17665	0.716022	0.0353248	0.422043	12.8393	1.4971	2.47343	2.46325	1.94562	5.95726	76.87	31.1615	0.0303462	6.5844	14.1179	0.714227	21.728
Iligan City	103504000	2029	115.972	21.6826	1.7564	8.25849	18.7907	24.938	7.58489	0	0	0	0	0.889441	0.0471137	0.547803	16.0111	1.84682	3.09209	3.11307	0	7.41346	120.508	17.6171	1.42708	6.71003	15.2675	20.2621	6.16272	10.3934	0.0469268	4.75826	9.1027	0.722671	0.0382799	0.44509	13.009	1.50054	2.51233	2.52937	1.97929	6.02344	77.1109	31.1802	0.0303644	6.58835	14.0042	0.753229	22.0152
Iligan City	103504000	2030	118.512	22.1695	1.79216	8.4591	19.1883	25.6074	7.85812	0	0	0	0	0.900232	0.0507261	0.575014	16.2222	1.85106	3.14115	3.19846	0	7.49815	122.549	18.0128	1.45613	6.87302	15.5905	20.806	6.38472	10.3996	0.0469549	4.76111	9.03762	0.731439	0.0412149	0.467199	13.1806	1.50399	2.55218	2.59875	2.01316	6.09225	77.367	31.1989	0.0303826	6.59231	13.904	0.790644	22.3056
Iligan City	103504000	2031	121.309	22.6865	1.83198	8.80505	19.7455	26.2712	8.11431	0	0	0	0	0.889072	0.0550446	0.617095	16.4311	1.85535	3.18504	3.26171	0	7.55997	124.696	18.4327	1.48849	7.15411	16.0432	21.3453	6.59288	10.4059	0.0469831	4.76397	8.86629	0.722371	0.0447237	0.50139	13.3503	1.50747	2.58784	2.65014	2.04908	6.14247	77.4771	31.2176	0.0304008	6.59627	13.6404	0.848505	22.5928
Iligan City	103504000	2032	124.114	23.2075	1.8718	9.13325	20.2859	26.9484	8.38065	0	0	0	0	0.881254	0.0593231	0.657591	16.6427	1.85964	3.23037	3.32985	0	7.62593	126.861	18.8561	1.52084	7.42077	16.4823	21.8956	6.80928	10.4121	0.0470113	4.76683	8.70715	0.716019	0.0482	0.534293	13.5222	1.51096	2.62467	2.7055	2.0852	6.19607	77.6076	31.2364	0.0304191	6.60023	13.3956	0.904188	22.8838
Iligan City	103504000	2033	126.929	23.7327	1.91163	9.44454	20.8104	27.639	8.65703	0	0	0	0	0.87664	0.0635649	0.696588	16.8571	1.86393	3.2771	3.40272	0	7.69587	129.046	19.2828	1.5532	7.67368	16.9085	22.4567	7.03384	10.4184	0.0470396	4.7697	8.55954	0.71227	0.0516464	0.565978	13.6964	1.51444	2.66264	2.76471	2.12153	6.2529	77.7575	31.2552	0.0304374	6.60419	13.1685	0.957809	23.1785
Iligan City	103504000	2034	129.754	24.2622	1.95149	9.73965	21.3199	28.3427	8.94336	0	0	0	0	0.875109	0.0677728	0.734162	17.074	1.86822	3.32519	3.48019	0	7.76965	131.25	19.713	1.58558	7.91347	17.3224	23.0285	7.26648	10.4246	0.0470678	4.77256	8.42287	0.711026	0.0550654	0.596507	13.8726	1.51793	2.70171	2.82765	2.15806	6.31284	77.9258	31.2739	0.0304556	6.60816	12.9583	1.00947	23.4767
Iligan City	103504000	2035	132.589	24.796	1.99138	10.0193	21.815	29.0594	9.23943	0	0	0	0	0.876548	0.0719496	0.770384	17.2935	1.87251	3.3746	3.56212	0	7.84712	133.473	20.1467	1.618	8.14066	17.7247	23.6108	7.50704	10.4309	0.047096	4.77542	8.29661	0.712195	0.058459	0.625937	14.0509	1.52141	2.74186	2.89422	2.1948	6.37578	78.1117	31.2927	0.0304739	6.61212	12.764	1.05928	23.7785
Iligan City	103504000	2036	135.726	25.364	2.03605	10.4754	22.5029	29.7666	9.51355	0	0	0	0	0.85111	0.0769296	0.824684	17.5085	1.87685	3.41738	3.61671	0	7.89592	135.814	20.6082	1.65429	8.51125	18.2836	24.1853	7.72976	10.4372	0.0471243	4.77829	8.03984	0.691527	0.0625053	0.670056	14.2256	1.52494	2.77663	2.93858	2.23384	6.41543	78.1158	31.3115	0.0304922	6.6161	12.369	1.13394	24.0742
Iligan City	103504000	2037	138.87	25.9362	2.08068	10.9107	23.1709	30.4884	9.79909	0	0	0	0	0.829531	0.0818603	0.877106	17.7266	1.88118	3.4618	3.67683	0	7.9495	138.175	21.0731	1.69055	8.86496	18.8264	24.7718	7.96176	10.4434	0.0471527	4.78116	7.79754	0.673994	0.0665115	0.712649	14.4029	1.52846	2.81272	2.98743	2.27308	6.45897	78.1438	31.3303	0.0305105	6.62007	11.9962	1.20602	24.3741
Iligan City	103504000	2038	142.022	26.5127	2.12528	11.3263	23.8203	31.2247	10.0959	0	0	0	0	0.811641	0.0867458	0.927755	17.9478	1.88552	3.5078	3.7423	0	8.00767	140.555	21.5415	1.72679	9.20264	19.354	25.3701	8.20288	10.4497	0.047181	4.78403	7.56887	0.659459	0.0704809	0.753801	14.5826	1.53199	2.85009	3.04062	2.31252	6.50623	78.1945	31.3491	0.0305289	6.62405	11.6444	1.27566	24.6782
Iligan City	103504000	2039	145.183	27.0935	2.16988	11.7231	24.4519	31.9752	10.4038	0	0	0	0	0.79729	0.0915894	0.976725	18.1718	1.88986	3.55533	3.81293	0	8.07023	142.957	22.0135	1.76303	9.52505	19.8672	25.9799	8.45312	10.456	0.0472093	4.7869	7.35312	0.647798	0.0744164	0.793589	14.7646	1.53551	2.88871	3.098	2.35218	6.55706	78.2668	31.3679	0.0305472	6.62802	11.3125	1.343	24.9863
Iligan City	103504000	2040	148.354	27.6787	2.2145	12.102	25.0667	32.7399	10.7228	0	0	0	0	0.786341	0.0963946	1.0241	18.3988	1.8942	3.60434	3.88858	0	8.13701	145.379	22.489	1.79928	9.83285	20.3667	26.6012	8.71224	10.4622	0.0472376	4.78977	7.14962	0.638902	0.0783206	0.832082	14.949	1.53904	2.92853	3.15947	2.39206	6.61132	78.3596	31.3867	0.0305655	6.63199	10.9994	1.40814	25.2983
Misamis Occidental	104200000	2020	174.081	31.4032	2.59512	11.6085	27.4311	34.589	9.10306	0	0	0	0	1.44346	0.0273458	0.565085	25.345	8.93158	4.78064	4.31328	0	11.9451	187.047	25.5151	2.10854	9.43193	22.2878	28.1035	7.39624	17.3782	0.0784636	7.95601	17.1734	1.17281	0.0222185	0.459132	20.5928	7.25691	3.88427	3.50454	3.01922	9.70541	137.529	52.1346	0.0507705	11.016	26.4207	0.776992	34.8493
Misamis Occidental	104200000	2021	176.536	32.235	2.65753	11.9685	28.1389	35.6946	9.47948	0	0	0	0	1.46078	0.0325699	0.609584	25.7442	7.08783	4.86874	4.45043	0	12.1078	189.101	26.1909	2.15924	9.72444	22.8628	29.0019	7.70208	17.4141	0.0786257	7.97245	17.1202	1.18688	0.026463	0.495287	20.9172	5.75886	3.95585	3.61597	3.08	9.83762	135.653	52.2423	0.0508754	11.0388	26.3387	0.838178	35.3983
Misamis Occidental	104200000	2022	179.114	33.0755	2.72013	12.3058	28.8262	36.8235	9.86998	0	0	0	0	1.48264	0.0377405	0.652189	26.1476	5.34252	4.959	4.59484	0	12.2762	191.27	26.8738	2.2101	9.99845	23.4213	29.9191	8.01936	17.45	0.0787878	7.98888	17.0815	1.20464	0.0306642	0.529904	21.245	4.3408	4.02918	3.73331	3.14121	9.97445	133.937	52.35	0.0509803	11.0615	26.2792	0.89676	35.953
Misamis Occidental	104200000	2023	181.81	33.9247	2.78294	12.6211	29.494	37.9753	10.2745	0	0	0	0	1.50893	0.0428611	0.692982	26.5552	3.68938	5.05136	4.74637	0	12.4502	193.55	27.5638	2.26114	10.2546	23.9639	30.8549	8.348	17.4859	0.0789499	8.00532	17.0567	1.226	0.0348247	0.563048	21.5761	2.99762	4.10423	3.85643	3.20283	10.1158	132.373	52.4578	0.0510852	11.0843	26.2411	0.952851	36.5134
Misamis Occidental	104200000	2024	185.671	34.7827	2.84598	12.9151	30.143	39.15	10.6927	0	0	0	0	1.53951	0.0479348	0.732039	26.9668	3.17531	5.14578	4.90489	0	12.6295	196.791	28.2609	2.31236	10.4935	24.4912	31.8094	8.68784	17.5218	0.079112	8.02176	17.0453	1.25085	0.038947	0.594782	21.9105	2.57994	4.18095	3.98522	3.26489	10.2615	132.399	52.5655	0.0511901	11.1071	26.2235	1.00655	37.0794
Misamis Occidental	104200000	2025	190.089	35.6495	2.90927	13.1886	30.7739	40.3473	11.1246	0	0	0	0	1.57429	0.0529643	0.769427	27.3824	3.19012	5.24224	5.07026	0	12.814	200.497	28.9652	2.36378	10.7157	25.0038	32.7822	9.03872	17.5577	0.0792741	8.03819	17.0467	1.27911	0.0430335	0.62516	22.2482	2.59198	4.25932	4.11959	3.32738	10.4114	133.175	52.6732	0.051295	11.1298	26.2257	1.05796	37.6509
Misamis Occidental	104200000	2026	194.956	36.5738	2.9796	13.6818	31.6519	41.5523	11.5351	0	0	0	0	1.57717	0.0594934	0.829177	27.8037	3.20529	5.33287	5.20496	0	12.9689	204.419	29.7162	2.42093	11.1164	25.7171	33.7612	9.37224	17.594	0.0794379	8.0548	16.8954	1.28145	0.0483384	0.673707	22.5905	2.6043	4.33295	4.22903	3.39406	10.5373	133.757	52.782	0.051401	11.1528	25.993	1.14012	38.2301
Misamis Occidental	104200000	2027	199.848	37.5072	3.05011	14.1486	32.5059	42.7824	11.9614	0	0	0	0	1.58523	0.0659538	0.886699	28.2297	3.22046	5.42589	5.34778	0	13.1303	208.38	30.4746	2.47822	11.4958	26.411	34.7607	9.71864	17.6303	0.0796016	8.07141	16.7613	1.288	0.0535874	0.720443	22.9366	2.61662	4.40854	4.34507	3.46117	10.6684	134.368	52.8908	0.0515069	11.1758	25.7867	1.21921	38.8159
Misamis Occidental	104200000	2028	204.765	38.4497	3.12082	14.5902	33.3371	44.0375	12.4032	0	0	0	0	1.59833	0.0723497	0.942098	28.6603	3.23563	5.52127	5.49854	0	13.298	212.378	31.2404	2.53566	11.8545	27.0864	35.7804	10.0776	17.6665	0.0797654	8.08802	16.6436	1.29864	0.0587841	0.765454	23.2865	2.62895	4.48603	4.46756	3.52874	10.8046	135.008	52.9996	0.0516129	11.1988	25.6055	1.29538	39.4079
Misamis Occidental	104200000	2029	209.709	39.4015	3.19173	15.0073	34.1465	45.3173	12.8604	0	0	0	0	1.61629	0.0786851	0.995466	29.0953	3.25079	5.61895	5.65707	0	13.4717	216.414	32.0137	2.59328	12.1934	27.744	36.8203	10.449	17.7028	0.0799292	8.10462	16.5414	1.31324	0.0639316	0.808816	23.6399	2.64127	4.56539	4.59637	3.59675	10.9458	135.675	53.1085	0.0517189	11.2218	25.4483	1.36877	40.006
Misamis Occidental	104200000	2030	214.681	40.3626	3.26287	15.4009	34.9348	46.6216	13.3328	0	0	0	0	1.63899	0.0849637	1.04689	29.5348	3.26596	5.71888	5.82322	0	13.6514	220.488	32.7946	2.65108	12.5132	28.3846	37.8801	10.8329	17.7391	0.080093	8.12123	16.4542	1.33168	0.069033	0.850597	23.997	2.65359	4.64659	4.73136	3.66522	11.0917	136.368	53.2173	0.0518249	11.2448	25.3141	1.43947	40.6103
Misamis Occidental	104200000	2031	220.181	41.3897	3.34231	16.0641	36.0241	47.9297	13.7773	0	0	0	0	1.62204	0.0930646	1.12584	29.9773	3.28149	5.81085	5.95074	0	13.7926	224.805	33.6291	2.71563	13.0521	29.2696	38.9429	11.1941	17.7757	0.0802585	8.13801	16.1759	1.31791	0.075615	0.914747	24.3566	2.66621	4.72132	4.83498	3.73839	11.2065	136.812	53.3272	0.0519319	11.268	24.8859	1.54803	41.2188
Misamis Occidental	104200000	2032	225.706	42.4263	3.42189	16.6968	37.0852	49.2652	14.2396	0	0	0	0	1.61105	0.101078	1.20216	30.4251	3.29702	5.90552	6.08739	0	13.9412	229.163	34.4714	2.78029	13.5661	30.1318	40.028	11.5697	17.8124	0.0804239	8.15479	15.9178	1.30897	0.0821255	0.976756	24.7204	2.67883	4.79824	4.94601	3.81202	11.3272	137.29	53.4372	0.052039	11.2912	24.4889	1.65297	41.8345
Misamis Occidental	104200000	2033	231.255	43.4725	3.50164	17.3001	38.1196	50.6278	14.7193	0	0	0	0	1.60579	0.109008	1.27598	30.878	3.31254	6.00283	6.23294	0	14.0969	233.561	35.3214	2.84508	14.0563	30.9722	41.1351	11.9594	17.849	0.0805894	8.17156	15.679	1.3047	0.0885691	1.03673	25.0883	2.69144	4.8773	5.06427	3.88612	11.4538	137.802	53.5471	0.0521461	11.3145	24.1215	1.75447	42.4572
Misamis Occidental	104200000	2034	236.831	44.5284	3.58156	17.8752	39.1284	52.0174	15.2161	0	0	0	0	1.60609	0.116861	1.34741	31.3359	3.32807	6.10271	6.38718	0	14.2596	237.999	36.1793	2.91002	14.5236	31.7918	42.2641	12.3631	17.8857	0.0807549	8.18834	15.4585	1.30494	0.0949498	1.09477	25.4604	2.70406	4.95845	5.18959	3.96069	11.5859	138.345	53.6571	0.0522532	11.3377	23.7823	1.85269	43.0868
Misamis Occidental	104200000	2035	242.434	45.594	3.66169	18.4231	40.1127	53.4335	15.73	0	0	0	0	1.61177	0.124642	1.41656	31.7986	3.3436	6.2051	6.54992	0	14.429	242.478	37.0451	2.97513	14.9688	32.5916	43.4147	12.7806	17.9223	0.0809203	8.20512	15.2555	1.30956	0.101272	1.15095	25.8364	2.71668	5.04165	5.32181	4.03573	11.7236	138.919	53.767	0.0523602	11.3609	23.4701	1.94777	43.7231
Misamis Occidental	104200000	2036	248.661	46.7356	3.75162	19.3019	41.4637	54.8477	16.2076	0	0	0	0	1.56825	0.13463	1.51956	32.2611	3.3595	6.29686	6.66414	0	14.549	247.23	37.9726	3.04819	15.6828	33.6892	44.5638	13.1686	17.9594	0.0810875	8.22207	14.8142	1.2742	0.109387	1.23464	26.2121	2.72959	5.1162	5.41461	4.11606	11.8211	139.174	53.8781	0.0524684	11.3844	22.791	2.08939	44.359
Misamis Occidental	104200000	2037	254.91	47.887	3.84164	20.1449	42.7814	56.2919	16.705	0	0	0	0	1.53159	0.144507	1.61944	32.7294	3.37539	6.39166	6.78868	0	14.6775	252.025	38.9082	3.12133	16.3677	34.7599	45.7372	13.5728	17.9964	0.0812547	8.23902	14.3969	1.24442	0.117412	1.31579	26.5926	2.74251	5.19322	5.5158	4.19687	11.9255	139.469	53.9892	0.0525766	11.4079	22.1491	2.22672	45.0029
Misamis Occidental	104200000	2038	261.183	49.0484	3.93177	20.9537	44.0675	57.7657	17.222	0	0	0	0	1.50154	0.154279	1.71635	33.2034	3.39129	6.48943	6.92324	0	14.8142	256.862	39.8518	3.19457	17.0249	35.8049	46.9346	13.9929	18.0334	0.0814219	8.25598	14.0024	1.22	0.125352	1.39453	26.9777	2.75542	5.27266	5.62513	4.27817	12.0365	139.804	54.1003	0.0526848	11.4314	21.5422	2.35997	45.6546
Misamis Occidental	104200000	2039	267.481	50.2199	4.02205	21.7298	45.3236	59.2687	17.7582	0	0	0	0	1.47784	0.163953	1.81044	33.683	3.40719	6.59009	7.06757	0	14.9588	261.743	40.8037	3.26792	17.6554	36.8254	48.1558	14.4286	18.0704	0.0815891	8.27293	13.6296	1.20075	0.133212	1.47098	27.3674	2.76834	5.35445	5.7424	4.35996	12.154	140.176	54.2113	0.0527929	11.4548	20.9686	2.48935	46.3141
Misamis Occidental	104200000	2040	273.807	51.4017	4.1125	22.4744	46.5509	60.8007	18.3136	0	0	0	0	1.4603	0.173535	1.90184	34.168	3.42309	6.69357	7.22142	0	15.1111	266.667	41.7639	3.34141	18.2604	37.8226	49.4006	14.8798	18.1075	0.0817563	8.28988	13.2774	1.1865	0.140997	1.54525	27.7615	2.78126	5.43852	5.8674	4.44226	12.2778	140.583	54.3224	0.0529011	11.4783	20.4268	2.61503	46.981
Misamis Oriental	104300000	2020	264.454	47.3856	3.9159	17.5166	41.3921	52.1928	13.2552	0	0	0	0	2.17811	0.0993297	0.852682	38.2441	15.6749	7.21372	6.5085	0	18.0245	290.04	38.5008	3.18166	14.2322	33.631	42.4067	10.7698	30.5683	0.138018	13.9947	25.9138	1.76971	0.0807054	0.692804	31.0733	12.7359	5.86115	5.28816	4.55584	14.6449	226.35	91.705	0.0893056	19.3772	39.8673	1.17244	52.5857
Misamis Oriental	104300000	2021	268.994	48.8696	4.02892	18.1448	42.6597	54.1146	13.8599	0	0	0	0	2.2146	0.117047	0.924155	39.0293	12.5466	7.38122	6.74704	0	18.356	294.313	39.7066	3.2735	14.7427	34.661	43.9681	11.2612	30.8625	0.139346	14.1293	25.9549	1.79936	0.0951008	0.750876	31.7113	10.1941	5.99724	5.48197	4.66941	14.9143	224.36	92.5875	0.090165	19.5637	39.9306	1.27071	53.6653
Misamis Oriental	104300000	2022	273.717	50.3725	4.14263	18.7411	43.901	56.0805	14.4879	0	0	0	0	2.25799	0.134865	0.993254	39.8216	9.53739	7.55232	6.99774	0	18.6962	298.755	40.9276	3.36589	15.2272	35.6696	45.5654	11.7714	31.1567	0.140674	14.264	26.0143	1.83462	0.109578	0.807019	32.3551	7.74913	6.13626	5.68566	4.78391	15.1906	222.568	93.47	0.0910244	19.7502	40.022	1.36572	54.7548
Misamis Oriental	104300000	2023	278.619	51.8942	4.25703	19.3063	45.1166	58.0903	15.1392	0	0	0	0	2.30818	0.15279	1.06005	40.6211	6.64112	7.72699	7.26047	0	19.0449	303.36	42.164	3.45884	15.6863	36.6572	47.1984	12.3006	31.4509	0.142002	14.3987	26.0914	1.8754	0.124141	0.861287	33.0047	5.39591	6.27818	5.89913	4.89933	15.474	220.965	94.3526	0.0918839	19.9366	40.1406	1.45756	55.8541
Misamis Oriental	104300000	2024	285.605	53.4348	4.37214	19.8408	46.3071	60.1441	15.8134	0	0	0	0	2.36507	0.170827	1.12459	41.4277	5.76256	7.9052	7.53512	0	19.402	309.678	43.4158	3.55236	16.1207	37.6246	48.867	12.8484	31.745	0.143331	14.5334	26.1858	1.92162	0.138797	0.913732	33.66	4.68208	6.42297	6.12229	5.01568	15.7641	222.17	95.2351	0.0927433	20.1231	40.2858	1.54632	56.9631
Misamis Oriental	104300000	2025	293.611	54.9944	4.48796	20.3453	47.4732	62.2415	16.5106	0	0	0	0	2.42857	0.188983	1.18695	42.2413	5.83604	8.0869	7.8216	0	19.7675	316.84	44.6829	3.64646	16.5305	38.572	50.5712	13.4149	32.0392	0.144659	14.668	26.2969	1.97321	0.153548	0.964398	34.3211	4.74178	6.57061	6.35505	5.13296	16.0611	224.716	96.1176	0.0936027	20.3096	40.4568	1.63206	58.0818
Misamis Oriental	104300000	2026	302.54	56.6857	4.61808	21.2054	49.0572	64.4018	17.1901	0	0	0	0	2.44445	0.21163	1.28514	43.093	5.91445	8.2654	8.06716	0	20.1005	324.563	46.0571	3.75219	17.2294	39.8589	52.3265	13.967	32.3475	0.146051	14.8092	26.1862	1.98612	0.171949	1.04418	35.013	4.80549	6.71564	6.55457	5.26044	16.3317	227.081	97.0425	0.0945035	20.505	40.2865	1.76707	59.2528
Misamis Oriental	104300000	2027	311.538	58.3974	4.74892	22.0289	50.6105	66.6107	17.8957	0	0	0	0	2.46815	0.234361	1.38056	43.9526	5.99285	8.44792	8.32631	0	20.4435	332.364	47.4478	3.8585	17.8985	41.1211	54.1212	14.5402	32.6558	0.147443	14.9503	26.0968	2.00537	0.190419	1.1217	35.7115	4.86919	6.86394	6.76512	5.38893	16.6103	229.486	97.9675	0.0954043	20.7005	40.149	1.89827	60.4349
Misamis Oriental	104300000	2028	320.607	60.1295	4.88048	22.8168	52.1342	68.8679	18.6274	0	0	0	0	2.49954	0.257187	1.4733	44.8203	6.07126	8.63443	8.59888	0	20.796	340.244	48.8552	3.96539	18.5387	42.359	55.9552	15.1348	32.9642	0.148835	15.0915	26.028	2.03087	0.208964	1.19705	36.4165	4.9329	7.01547	6.98659	5.51841	16.8968	231.929	98.8925	0.096305	20.8959	40.0431	2.02578	61.6279
Misamis Oriental	104300000	2029	329.747	61.8822	5.01278	23.5698	53.6289	71.1732	19.3851	0	0	0	0	2.53847	0.280114	1.56343	45.6957	6.14967	8.82486	8.88474	0	21.1581	348.203	50.2793	4.07289	19.1505	43.5735	57.8283	15.7504	33.2725	0.150227	15.2327	25.9792	2.06251	0.227592	1.27029	37.1278	4.99661	7.1702	7.21885	5.6489	17.1909	234.411	99.8175	0.0972058	21.0914	39.968	2.14972	62.8316
Misamis Oriental	104300000	2030	338.959	63.6555	5.14584	24.2887	55.0955	73.5266	20.1686	0	0	0	0	2.58484	0.30315	1.65104	46.579	6.22808	9.0192	9.18375	0	21.5295	356.241	51.7201	4.181	19.7345	44.7651	59.7404	16.387	33.5808	0.151619	15.3738	25.9498	2.10018	0.246309	1.34147	37.8455	5.06032	7.3281	7.4618	5.7804	17.4927	236.93	100.742	0.0981066	21.2868	39.9227	2.27018	64.0462
Misamis Oriental	104300000	2031	349.272	65.5824	5.29593	25.4538	57.0805	75.9452	20.9265	0	0	0	0	2.57015	0.331949	1.78391	47.4994	6.31176	9.20736	9.42901	0	21.8545	364.917	53.2857	4.30294	20.6812	46.3779	61.7054	17.0028	33.904	0.153078	15.5218	25.6308	2.08824	0.269709	1.44943	38.5932	5.1283	7.48098	7.66107	5.92352	17.7568	239.178	101.712	0.0990507	21.4917	39.4321	2.45288	65.3116
Misamis Oriental	104300000	2032	359.659	67.5314	5.44675	26.5768	59.0298	78.4172	21.714	0	0	0	0	2.56436	0.360809	1.91352	48.4286	6.39543	9.40003	9.68951	0	22.1907	373.679	54.8693	4.42548	21.5937	47.9617	63.7139	17.6426	34.2271	0.154537	15.6697	25.3369	2.08354	0.293157	1.55474	39.3483	5.19629	7.63752	7.87273	6.06772	18.0299	241.472	102.681	0.0999948	21.6965	38.9798	2.63109	66.5894
Misamis Oriental	104300000	2033	370.121	69.5026	5.59832	27.6588	60.9445	80.9424	22.531	0	0	0	0	2.56729	0.38974	2.04	49.3668	6.47911	9.59716	9.96505	0	22.5378	382.527	56.4709	4.54863	22.4728	49.5174	65.7657	18.3064	34.5503	0.155997	15.8177	25.0671	2.08592	0.316664	1.6575	40.1105	5.26428	7.79769	8.0966	6.21301	18.3119	243.811	103.651	0.100939	21.9014	38.5647	2.805	67.8794
Misamis Oriental	104300000	2034	380.658	71.4961	5.75066	28.7009	62.8257	83.5205	23.3771	0	0	0	0	2.57878	0.418755	2.16344	50.3137	6.56279	9.79868	10.2554	0	22.8957	391.461	58.0905	4.67241	23.3195	51.0459	67.8604	18.9939	34.8735	0.157456	15.9656	24.8206	2.09526	0.340238	1.75779	40.8799	5.33226	7.96143	8.33254	6.35939	18.6027	246.194	104.62	0.101883	22.1062	38.1855	2.97472	69.1814
Misamis Oriental	104300000	2035	391.273	73.5118	5.90379	29.7038	64.6742	86.1515	24.2524	0	0	0	0	2.59867	0.447862	2.28393	51.2693	6.64646	10.0046	10.5605	0	23.2641	400.482	59.7283	4.79683	24.1344	52.5478	69.9981	19.705	35.1966	0.158915	16.1136	24.5967	2.11142	0.363888	1.85569	41.6563	5.40025	8.12871	8.58041	6.50687	18.9021	248.619	105.59	0.102827	22.3111	37.841	3.14041	70.4953
Misamis Oriental	104300000	2036	403.202	75.7068	6.07724	31.2671	67.1669	88.8476	25.0912	0	0	0	0	2.54041	0.484337	2.46153	52.2596	6.73576	10.2003	10.7952	0	23.5678	410.231	61.5117	4.93776	25.4045	54.5731	72.1887	20.3866	35.5353	0.160444	16.2686	23.9974	2.06408	0.393524	1.99999	42.4609	5.47281	8.28771	8.77111	6.66759	19.1489	250.658	106.606	0.103817	22.5258	36.9191	3.3846	71.8569
Misamis Oriental	104300000	2037	415.208	77.9256	6.25143	32.7814	69.6174	91.6028	25.9633	0	0	0	0	2.49234	0.520835	2.63528	53.2599	6.82506	10.401	11.0471	0	23.8844	420.073	63.3145	5.07928	26.6349	56.5641	74.4273	21.0952	35.874	0.161973	16.4237	23.4278	2.02502	0.423179	2.14116	43.2736	5.54536	8.45084	8.97576	6.82949	19.4061	252.75	107.622	0.104806	22.7405	36.0428	3.62351	73.2323
Misamis Oriental	104300000	2038	427.293	80.1684	6.42639	34.2483	72.0273	94.4165	26.8687	0	0	0	0	2.45422	0.557373	2.80532	54.2701	6.91435	10.6068	11.3159	0	24.2134	430.01	65.1368	5.22144	27.8268	58.5222	76.7134	21.8308	36.2127	0.163503	16.5787	22.8866	1.99406	0.452866	2.27933	44.0944	5.61791	8.61804	9.19414	6.99256	19.6734	254.895	108.638	0.105796	22.9552	35.2101	3.85732	74.6214
Misamis Oriental	104300000	2039	439.459	82.4353	6.60214	35.6691	74.398	97.2887	27.8071	0	0	0	0	2.42585	0.593965	2.97181	55.2901	7.00365	10.8175	11.6013	0	24.5547	440.041	66.9787	5.36424	28.9811	60.4484	79.0471	22.5933	36.5515	0.165032	16.7338	22.3728	1.97101	0.482596	2.41459	44.9232	5.69047	8.78925	9.42606	7.15682	19.9507	257.091	109.654	0.106785	23.1699	34.4196	4.08623	76.0239
Misamis Oriental	104300000	2040	451.707	84.7263	6.77871	37.0449	76.7308	100.219	28.7783	0	0	0	0	2.40704	0.630624	3.13484	56.3198	7.09295	11.0331	11.9032	0	24.9079	450.166	68.8402	5.5077	30.099	62.3437	81.4279	23.3824	36.8902	0.166561	16.8889	21.8855	1.95572	0.512382	2.54706	45.7598	5.76302	8.96442	9.67134	7.32225	20.2377	259.336	110.671	0.107775	23.3846	33.6699	4.3104	77.4397
Cagayan de Oro City	104305000	2020	205.472	36.8146	3.04232	13.6089	32.1581	40.5493	11.9828	0	0	0	0	1.6922	0.0774766	0.662461	29.7124	10.5073	5.60444	5.05655	0	14.0035	222.434	29.9118	2.47188	11.0572	26.1284	32.9463	9.736	21.757	0.0982341	9.96069	20.1327	1.37491	0.0629498	0.538249	24.1413	8.53717	4.55361	4.10844	3.5395	11.3778	166.313	65.271	0.0635632	13.7917	30.9735	0.910884	40.8545
Cagayan de Oro City	104305000	2021	210.513	38.1681	3.14667	14.1714	33.3181	42.2645	12.626	0	0	0	0	1.72964	0.0908983	0.721783	30.4826	8.42254	5.76487	5.26957	0	14.3364	227.189	31.0116	2.55667	11.5143	27.0709	34.3399	10.2586	22.0394	0.0995093	10.09	20.2713	1.40533	0.0738549	0.586449	24.7671	6.84331	4.68396	4.28152	3.6469	11.6483	165.827	66.1183	0.0643884	13.9708	31.1866	0.992451	41.9136
Cagayan de Oro City	104305000	2022	215.708	39.5413	3.25188	14.7114	34.4614	44.022	13.2952	0	0	0	0	1.77248	0.104566	0.779684	31.2592	6.4115	5.92842	5.49308	0	14.6761	232.081	32.1273	2.64215	11.953	27.9999	35.7679	10.8023	22.3219	0.100785	10.2193	20.4207	1.44014	0.0849599	0.633493	25.3981	5.20935	4.81684	4.46313	3.75527	11.9243	165.466	66.9657	0.0652135	14.1498	31.4164	1.07207	42.9814
Cagayan de Oro City	104305000	2023	221.054	40.9342	3.35796	15.2288	35.5881	45.8218	13.9901	0	0	0	0	1.8207	0.118485	0.836167	32.0421	4.47063	6.09507	5.72708	0	15.0226	237.107	33.2591	2.72834	12.3734	28.9153	37.2302	11.367	22.6043	0.10206	10.3486	20.581	1.47932	0.0962695	0.679386	26.0342	3.63239	4.95225	4.65325	3.86461	12.2059	165.226	67.813	0.0660387	14.3288	31.663	1.14973	44.0578
Cagayan de Oro City	104305000	2024	227.835	42.3468	3.4649	15.7238	36.6982	47.6639	14.7111	0	0	0	0	1.87431	0.132662	0.891236	32.8313	3.88441	6.26484	5.97155	0	15.376	243.311	34.4068	2.81523	12.7755	29.8173	38.7269	11.9528	22.8868	0.103335	10.4779	20.7521	1.52288	0.107788	0.724129	26.6754	3.15608	5.09018	4.85189	3.97491	12.493	166.871	68.6603	0.0668638	14.5079	31.9263	1.22545	45.143
Cagayan de Oro City	104305000	2025	235.338	43.7791	3.57271	16.1962	37.7918	49.5483	15.4582	0	0	0	0	1.9333	0.147099	0.944891	33.6269	3.93907	6.43771	6.22651	0	15.7362	250.113	35.5705	2.90282	13.1594	30.7058	40.258	12.5598	23.1692	0.10461	10.6072	20.9341	1.57081	0.119518	0.767724	27.3218	3.20049	5.23064	5.05904	4.08618	12.7857	169.421	69.5076	0.0676889	14.6869	32.2063	1.29923	46.2369
Cagayan de Oro City	104305000	2026	243.833	45.3639	3.69572	16.9701	39.2591	51.539	16.2162	0	0	0	0	1.95622	0.163939	1.02846	34.4861	3.9978	6.61457	6.45592	0	16.0859	257.601	36.8582	3.00277	13.7882	31.898	41.8754	13.1757	23.47	0.105968	10.7449	20.9561	1.58943	0.1332	0.835625	28.0199	3.24822	5.37434	5.24543	4.20978	13.0698	171.926	70.4099	0.0685677	14.8776	32.2401	1.41414	47.4184
Cagayan de Oro City	104305000	2027	252.418	46.9707	3.8197	17.7185	40.7076	53.5769	17.0038	0	0	0	0	1.98521	0.181046	1.11043	35.3524	4.05654	6.79492	6.6971	0	16.4433	265.175	38.1637	3.1035	14.3963	33.0749	43.5313	13.8156	23.7707	0.107326	10.8826	20.9904	1.61298	0.1471	0.90222	28.7238	3.29594	5.52087	5.44139	4.33447	13.3602	174.457	71.3122	0.0694464	15.0682	32.293	1.52683	48.6096
Cagayan de Oro City	104305000	2028	261.094	48.5995	3.94464	18.4416	42.1373	55.6623	17.8209	0	0	0	0	2.02024	0.198427	1.19079	36.2259	4.11527	6.97875	6.95002	0	16.8083	272.837	39.4871	3.20502	14.9838	34.2365	45.2256	14.4795	24.0715	0.108684	11.0203	21.0371	1.64145	0.161222	0.967516	29.4335	3.34366	5.67024	5.64689	4.46024	13.6568	177.015	72.2145	0.0703251	15.2589	32.3647	1.63733	49.8106
Cagayan de Oro City	104305000	2029	269.861	50.2503	4.07054	19.1394	43.5484	57.7949	18.6678	0	0	0	0	2.06132	0.216089	1.26956	37.1064	4.174	7.16607	7.21469	0	17.181	280.585	40.8284	3.30731	15.5508	35.383	46.9584	15.1676	24.3723	0.110042	11.158	21.0959	1.67482	0.175572	1.03152	30.1489	3.39138	5.82243	5.86193	4.58708	13.9596	179.599	73.1168	0.0712038	15.4495	32.4553	1.74564	51.0213
Cagayan de Oro City	104305000	2030	278.718	51.9231	4.19741	19.812	44.9408	59.9749	19.5445	0	0	0	0	2.10843	0.234037	1.34674	37.994	4.23274	7.35686	7.49109	0	17.5614	288.42	42.1875	3.41039	16.0972	36.5144	48.7296	15.8799	24.673	0.1114	11.2957	21.167	1.7131	0.190155	1.09422	30.8701	3.4391	5.97745	6.08651	4.71501	14.2686	182.21	74.0191	0.0720824	15.6402	32.5646	1.85176	52.2418
Cagayan de Oro City	104305000	2031	288.776	53.7775	4.34266	20.8721	46.806	62.275	20.4299	0	0	0	0	2.10752	0.254985	1.4628	38.9494	4.29585	7.55003	7.73178	0	17.9207	297.054	43.6943	3.52841	16.9586	38.0299	50.5984	16.5993	24.9933	0.112846	11.4423	21.0173	1.71236	0.207176	1.18853	31.6464	3.49038	6.1344	6.28207	4.85728	14.5605	184.704	74.98	0.0730182	15.8432	32.3343	2.01135	53.5555
Cagayan de Oro City	104305000	2032	298.936	55.6565	4.48897	21.9035	48.6499	64.6281	21.349	0	0	0	0	2.11343	0.276223	1.57704	39.9128	4.35896	7.7471	7.98568	0	18.2886	305.785	45.2209	3.64729	17.7966	39.528	52.5103	17.3461	25.3136	0.114292	11.589	20.8816	1.71716	0.224431	1.28135	32.4292	3.54166	6.29452	6.48837	5.00076	14.8595	187.229	75.9409	0.0739539	16.0463	32.1255	2.16843	54.8801
Cagayan de Oro City	104305000	2033	309.197	57.5601	4.63637	22.9063	50.4725	67.0341	22.302	0	0	0	0	2.12616	0.297759	1.68947	40.8842	4.42207	7.94809	8.25277	0	18.6651	314.613	46.7676	3.76705	18.6113	41.0089	54.4652	18.1204	25.6339	0.115739	11.7356	20.7598	1.7275	0.241929	1.37269	33.2184	3.59293	6.45782	6.70538	5.14544	15.1654	189.783	76.9018	0.0748897	16.2493	31.9382	2.32302	56.2157
Cagayan de Oro City	104305000	2034	319.56	59.4882	4.78483	23.8805	52.2741	69.4932	23.289	0	0	0	0	2.14567	0.3196	1.80008	41.8635	4.48519	8.15298	8.53303	0	19.0503	323.539	48.3342	3.88767	19.4029	42.4727	56.4632	18.9223	25.9542	0.117185	11.8822	20.6519	1.74336	0.259675	1.46257	34.0141	3.64421	6.6243	6.93308	5.29132	15.4784	192.368	77.8626	0.0758254	16.4523	31.7722	2.47512	57.5623
Cagayan de Oro City	104305000	2035	330.025	61.4409	4.93437	24.8264	54.0545	72.0051	24.3101	0	0	0	0	2.17196	0.341755	1.9089	42.8507	4.5483	8.36178	8.82644	0	19.4441	332.564	49.9208	4.00918	20.1714	43.9193	58.5042	19.7519	26.2745	0.118631	12.0289	20.5578	1.76472	0.277676	1.55098	34.8162	3.69549	6.79395	7.17148	5.43842	15.7983	194.981	78.8235	0.0767611	16.6554	31.6274	2.62474	58.9198
Cagayan de Oro City	104305000	2036	341.945	63.6098	5.10617	26.271	56.4344	74.6509	25.3345	0	0	0	0	2.13448	0.367629	2.06821	43.9091	4.61612	8.57038	9.07028	0	19.802	342.516	51.683	4.14877	21.3452	45.853	60.6539	20.5843	26.6156	0.120171	12.185	20.163	1.73427	0.298699	1.68042	35.6762	3.75059	6.96344	7.3696	5.6022	16.0891	197.382	79.8468	0.0777576	16.8716	31.0199	2.84379	60.3751
Cagayan de Oro City	104305000	2037	353.979	65.8061	5.27916	27.683	58.79	77.3561	26.3976	0	0	0	0	2.10471	0.393816	2.22542	44.9765	4.68393	8.78339	9.32898	0	20.1697	352.579	53.4674	4.28932	22.4925	47.7669	62.8518	21.4481	26.9567	0.121711	12.3412	19.7842	1.71008	0.319975	1.80815	36.5434	3.8057	7.13651	7.57979	5.76732	16.3879	199.817	80.87	0.0787541	17.0878	30.4372	3.05995	61.8427
Cagayan de Oro City	104305000	2038	366.126	68.0298	5.45334	29.0626	61.1214	80.1206	27.4994	0	0	0	0	2.08262	0.420325	2.38056	46.0529	4.75175	9.0008	9.60249	0	20.5472	362.751	55.2742	4.43084	23.6134	49.6611	65.098	22.3433	27.2978	0.123251	12.4973	19.4212	1.69213	0.341514	1.93421	37.4179	3.8608	7.31315	7.80203	5.93379	16.6946	202.285	81.8932	0.0797505	17.304	29.8788	3.27327	63.3227
Cagayan de Oro City	104305000	2039	378.387	70.281	5.62872	30.41	63.4288	82.9444	28.6402	0	0	0	0	2.06819	0.447166	2.53364	47.1381	4.81957	9.22259	9.89081	0	20.9343	373.033	57.1033	4.57333	24.7082	51.5359	67.3923	23.2702	27.6388	0.124791	12.6535	19.0741	1.6804	0.363323	2.05858	38.2997	3.9159	7.49336	8.03628	6.10161	17.0091	204.788	82.9165	0.080747	17.5202	29.3448	3.48376	64.8149
Cagayan de Oro City	104305000	2040	390.764	72.5596	5.80529	31.7253	65.7122	85.8275	29.82	0	0	0	0	2.06139	0.474349	2.68468	48.2323	4.88738	9.44877	10.1939	0	21.3311	383.425	58.9547	4.7168	25.7768	53.3912	69.7348	24.2287	27.9799	0.126331	12.8096	18.7427	1.67488	0.385408	2.1813	39.1887	3.971	7.67713	8.28254	6.27078	17.3315	207.324	83.9397	0.0817435	17.7364	28.8349	3.69143	66.3194
Davao del Norte	112300000	2020	309.678	54.2045	4.47939	20.0373	47.3484	59.7034	13.5611	0	0	0	0	2.49154	0.0888251	0.975384	43.7475	26.7257	8.25178	7.44508	0	20.6183	337.924	44.0411	3.63951	16.2803	38.4706	48.509	11.0184	35.1877	0.158874	16.1095	29.6427	2.02437	0.0721704	0.792499	35.5448	21.7147	6.70457	6.04913	5.21143	16.7523	271.817	105.563	0.102801	22.3054	45.6042	1.34115	60.1528
Davao del Norte	112300000	2021	315.848	55.9592	4.61341	20.7771	48.8485	61.9651	14.0587	0	0	0	0	2.53587	0.106038	1.05822	44.6913	24.0373	8.45203	7.72584	0	21.0189	344.037	45.4669	3.74839	16.8814	39.6894	50.3466	11.4227	35.7946	0.161615	16.3873	29.7202	2.0604	0.0861561	0.859807	36.3117	19.5303	6.86727	6.27725	5.34681	17.0779	271.859	107.384	0.104574	22.6902	45.7234	1.45506	61.4506
Davao del Norte	112300000	2022	322.271	57.737	4.74829	21.4811	50.3194	64.2795	14.5667	0	0	0	0	2.58811	0.123102	1.13847	45.6436	21.5386	8.65649	8.02082	0	21.4296	350.377	46.9113	3.85799	17.4534	40.8845	52.2271	11.8354	36.4016	0.164355	16.6652	29.8176	2.10284	0.100021	0.925006	37.0855	17.5001	7.0334	6.51691	5.48333	17.4115	272.2	109.205	0.106347	23.0749	45.8733	1.5654	62.76
Davao del Norte	112300000	2023	328.941	59.5378	4.88406	22.1499	51.7619	66.6466	15.0851	0	0	0	0	2.64816	0.14003	1.21618	46.6043	19.2223	8.86512	8.32988	0	21.85	356.939	48.3744	3.9683	17.9968	42.0566	54.1504	12.2566	37.0085	0.167096	16.9431	29.9345	2.15163	0.113774	0.988148	37.866	15.6182	7.20291	6.76803	5.62097	17.7532	272.83	111.026	0.108121	23.4596	46.053	1.67225	64.0809
Davao del Norte	112300000	2024	335.854	61.3616	5.02072	22.7841	53.1766	69.0662	15.614	0	0	0	0	2.71592	0.156831	1.29142	47.5734	17.0819	9.0779	8.65293	0	22.2802	363.717	49.8563	4.07934	18.5121	43.206	56.1163	12.6864	37.6155	0.169836	17.2209	30.0703	2.20669	0.127425	1.04928	38.6533	13.879	7.3758	7.0305	5.75974	18.1027	273.739	112.846	0.109894	23.8444	46.262	1.77571	65.4134
Davao del Norte	112300000	2025	343.002	63.2086	5.1583	23.3841	54.564	71.5382	16.1533	0	0	0	0	2.79131	0.173518	1.36424	48.5507	15.1112	9.2948	8.98987	0	22.72	370.707	51.357	4.19112	18.9996	44.3332	58.1248	13.1246	38.2224	0.172576	17.4988	30.2248	2.26794	0.140983	1.10844	39.4474	12.2778	7.55203	7.30427	5.89965	18.46	274.918	114.667	0.111667	24.2291	46.4996	1.87583	66.7572
Davao del Norte	112300000	2026	349.29	65.2192	5.3133	24.3976	56.4423	74.097	16.7261	0	0	0	0	2.81244	0.196441	1.47861	49.5802	11.109	9.50969	9.2816	0	23.1265	376.837	52.9906	4.31705	19.8231	45.8594	60.2038	13.5899	38.8817	0.175553	17.8006	30.1283	2.28511	0.159608	1.20137	40.2839	9.02602	7.72662	7.5413	6.05236	18.7903	273.238	116.645	0.113593	24.647	46.3513	2.03309	68.1728
Davao del Norte	112300000	2027	355.871	67.2549	5.46922	25.3702	58.287	76.714	17.3105	0	0	0	0	2.84251	0.219161	1.58996	50.6192	7.33149	9.72928	9.58921	0	23.5443	383.228	54.6446	4.44374	20.6133	47.3582	62.3301	14.0648	39.541	0.17853	18.1025	30.0551	2.30954	0.178068	1.29184	41.1281	5.95684	7.90504	7.79123	6.2063	19.1297	271.911	118.623	0.115519	25.065	46.2386	2.18619	69.6014
Davao del Norte	112300000	2028	365.564	69.3157	5.62609	26.3026	60.0988	79.389	17.9067	0	0	0	0	2.8814	0.241695	1.69838	51.6676	6.59675	9.95353	9.91256	0	23.9731	392.173	56.319	4.57119	21.3708	48.8303	64.5036	14.5492	40.2003	0.181507	18.4043	30.0044	2.34114	0.196377	1.37993	41.9799	5.35986	8.08724	8.05395	6.36147	19.4781	274.81	120.601	0.117445	25.4829	46.1606	2.33527	71.0429
Davao del Norte	112300000	2029	376.154	71.4017	5.78391	27.1956	61.8787	82.1219	18.5146	0	0	0	0	2.92897	0.264057	1.80394	52.7252	6.6889	10.1824	10.2515	0	24.4129	401.869	58.0139	4.69942	22.0964	50.2764	66.7241	15.0431	40.8596	0.184483	18.7062	29.9756	2.37979	0.214547	1.4657	42.8392	5.43473	8.2732	8.32934	6.51788	19.8354	278.89	122.579	0.119372	25.9008	46.1163	2.48042	72.4971
Davao del Norte	112300000	2030	386.816	73.5129	5.9427	28.0499	63.6273	84.9126	19.1341	0	0	0	0	2.98512	0.286262	1.90671	53.792	6.78104	10.4159	10.6059	0	24.8634	411.646	59.7292	4.82844	22.7905	51.6972	68.9915	15.5465	41.5189	0.18746	19.008	29.9682	2.42541	0.232588	1.5492	43.706	5.50959	8.46289	8.61729	6.67552	20.2015	283.011	124.557	0.121298	26.3188	46.105	2.62173	73.964
Davao del Norte	112300000	2031	398.888	75.8157	6.12229	29.4256	65.9872	87.7954	19.7918	0	0	0	0	2.97118	0.316497	2.06226	54.911	6.8799	10.644	10.9003	0	25.2646	422.336	61.6003	4.97436	23.9083	53.6146	71.3338	16.0808	42.235	0.190694	19.3358	29.6302	2.41409	0.257153	1.67559	44.6152	5.58992	8.64829	8.85648	6.84781	20.5275	286.984	126.705	0.12339	26.7727	45.5849	2.83561	75.5027
Davao del Norte	112300000	2032	411.032	78.1459	6.30286	30.7541	68.308	90.7426	20.4626	0	0	0	0	2.96742	0.346457	2.21429	56.0406	6.97876	10.8775	11.2125	0	25.6785	433.113	63.4935	5.12107	24.9877	55.5003	73.7284	16.6258	42.9512	0.193927	19.6637	29.3193	2.41103	0.281497	1.79911	45.533	5.67024	8.83798	9.11015	7.02143	20.8638	291.009	128.854	0.125482	27.2267	45.1066	3.04464	77.0558
Davao del Norte	112300000	2033	423.25	80.5034	6.48442	32.0367	70.5908	93.7539	21.1465	0	0	0	0	2.97364	0.376166	2.36289	57.1806	7.07762	11.1162	11.5423	0	26.105	443.978	65.409	5.26859	26.0298	57.355	76.175	17.1815	43.6673	0.19716	19.9916	29.0347	2.41608	0.305635	1.91984	46.4592	5.75057	9.0319	9.37813	7.1964	21.2103	295.083	131.002	0.127574	27.6807	44.6687	3.24897	78.6233
Davao del Norte	112300000	2034	435.543	82.8885	6.66699	33.2742	72.8365	96.829	21.8435	0	0	0	0	2.98969	0.405643	2.50816	58.3309	7.17648	11.36	11.8896	0	26.5439	454.93	67.3469	5.41693	27.0352	59.1797	78.6735	17.7478	44.3835	0.200394	20.3194	28.7756	2.42912	0.329585	2.03788	47.3938	5.83089	9.23003	9.66028	7.37272	21.5669	299.206	133.15	0.129667	28.1346	44.2701	3.44873	80.205
Davao del Norte	112300000	2035	447.912	85.301	6.85059	34.4675	75.0461	99.9677	22.5537	0	0	0	0	3.01542	0.434907	2.65021	59.4915	7.27534	11.609	12.2541	0	26.995	465.971	69.307	5.56611	28.0048	60.975	81.2238	18.3249	45.0996	0.203627	20.6473	28.5413	2.45003	0.353362	2.15329	48.3368	5.91121	9.43232	9.95647	7.55038	21.9334	303.377	135.299	0.131759	28.5886	43.9097	3.64404	81.8008
Davao del Norte	112300000	2036	461.974	87.9379	7.05907	36.3185	78.0183	103.202	23.3067	0	0	0	0	2.95083	0.474476	2.85921	60.7026	7.38141	11.8482	12.5393	0	27.3755	478.061	71.4495	5.73549	29.5088	63.3898	83.8515	18.9367	45.8776	0.20714	21.0034	27.8745	2.39755	0.385511	2.32311	49.3209	5.99739	9.62666	10.1882	7.74481	22.2426	307.279	137.633	0.134032	29.0817	42.8838	3.93142	83.4661
Davao del Norte	112300000	2037	476.111	90.6045	7.26857	38.1151	80.9445	106.507	24.0745	0	0	0	0	2.89785	0.513677	3.06405	61.9255	7.48747	12.0933	12.8445	0	27.7705	490.246	73.6162	5.90571	30.9685	65.7674	86.537	19.5606	46.6555	0.210652	21.3596	27.2396	2.3545	0.417363	2.48954	50.3145	6.08357	9.82584	10.4362	7.94069	22.5635	311.241	139.966	0.136304	29.5748	41.9071	4.21307	85.1476
Davao del Norte	112300000	2038	490.326	93.3009	7.4791	39.8586	83.8262	109.883	24.8572	0	0	0	0	2.85625	0.552541	3.26487	63.1602	7.59354	12.3443	13.1695	0	28.1799	502.527	75.807	6.07677	32.3851	68.1088	89.28	20.1965	47.4334	0.214164	21.7157	26.6357	2.32071	0.448939	2.65271	51.3176	6.16975	10.0298	10.7003	8.13803	22.8961	315.26	142.3	0.138577	30.0679	40.978	4.4892	86.8452
Davao del Norte	112300000	2039	504.621	96.0273	7.69071	41.5503	86.6649	113.33	25.6545	0	0	0	0	2.82583	0.591094	3.4618	64.4064	7.69961	12.6011	13.5141	0	28.6033	514.904	78.0222	6.2487	33.7596	70.4152	92.0804	20.8443	48.2113	0.217677	22.0719	26.0616	2.29599	0.480263	2.81271	52.3302	6.25593	10.2384	10.9802	8.33684	23.2402	319.336	144.634	0.14085	30.5611	40.0948	4.75998	88.5588
Davao del Norte	112300000	2040	518.996	98.7837	7.9034	43.1912	89.4615	116.847	26.4668	0	0	0	0	2.8064	0.629359	3.65495	65.6641	7.80568	12.8637	13.8781	0	29.0405	527.376	80.2617	6.42151	35.0928	72.6874	94.9379	21.5042	48.9892	0.221189	22.428	25.5166	2.2802	0.511354	2.96965	53.352	6.34211	10.4517	11.276	8.53712	23.5954	323.468	146.968	0.143122	31.0542	39.2563	5.02556	90.2881
Davao del Sur	112400000	2020	189.632	33.2016	2.74374	12.2733	29.0021	36.5699	8.22469	0	0	0	0	1.52613	0.177784	0.597448	26.7965	16.2745	5.05443	4.5603	0	12.6292	205.836	26.9763	2.22929	9.97209	23.5642	29.713	6.68256	20.7962	0.0938961	9.52083	18.1569	1.23998	0.144449	0.485426	21.7721	13.2231	4.10672	3.70524	3.19213	10.2612	163.61	62.3887	0.0607563	13.1827	27.9338	0.82149	36.8451
Davao del Sur	112400000	2021	192.507	34.1136	2.8124	12.6661	29.7788	37.7749	8.49142	0	0	0	0	1.54591	0.202637	0.64511	27.2445	14.556	5.15249	4.70979	0	12.8135	208.462	27.7173	2.28508	10.2912	24.1953	30.6921	6.89928	20.9749	0.0947027	9.60262	18.1179	1.25605	0.164642	0.524152	22.1362	11.8268	4.1864	3.82671	3.2595	10.4109	162.518	62.9246	0.0612782	13.2959	27.8737	0.887026	37.4612
Davao del Sur	112400000	2022	195.538	35.0356	2.88133	13.035	30.5345	39.0057	8.76347	0	0	0	0	1.5705	0.227706	0.690839	27.6972	12.9721	5.25288	4.86714	0	13.0038	211.229	28.4664	2.34108	10.591	24.8093	31.6921	7.12032	21.1535	0.0955092	9.6844	18.0938	1.27603	0.185011	0.561307	22.504	10.5398	4.26796	3.95455	3.32736	10.5656	161.638	63.4605	0.0618001	13.4092	27.8365	0.949903	38.0836
Davao del Sur	112400000	2023	198.717	35.9676	2.95053	13.3811	31.2701	40.2622	9.04084	0	0	0	0	1.59979	0.253001	0.734713	28.1543	11.5156	5.35554	5.0322	0	13.1999	214.132	29.2237	2.3973	10.8721	25.407	32.713	7.34568	21.3321	0.0963158	9.76618	18.0838	1.29983	0.205563	0.596954	22.8754	9.3564	4.35138	4.08866	3.39571	10.7249	160.959	63.9964	0.062322	13.5224	27.8213	1.01023	38.7122
Davao del Sur	112400000	2024	202.041	36.9097	3.02002	13.7049	31.9863	41.5441	9.32352	0	0	0	0	1.63366	0.278528	0.776805	28.6159	10.1802	5.46046	5.20483	0	13.4018	217.166	29.9891	2.45377	11.1352	25.9889	33.7546	7.57536	21.5108	0.0971223	9.84796	18.0876	1.32735	0.226304	0.631154	23.2504	8.27138	4.43662	4.22892	3.46455	10.889	160.471	64.5323	0.0628439	13.6356	27.8271	1.06811	39.3468
Davao del Sur	112400000	2025	205.502	37.8619	3.08982	14.0071	32.6838	42.8513	9.61152	0	0	0	0	1.67199	0.304293	0.817179	29.0818	8.95995	5.56758	5.38493	0	13.6093	220.326	30.7628	2.51048	11.3808	26.5556	34.8167	7.80936	21.6894	0.0979289	9.92974	18.1046	1.35849	0.247238	0.663958	23.629	7.27996	4.52366	4.37525	3.53388	11.0575	160.165	65.0682	0.0633657	13.7489	27.8532	1.12362	39.9875
Davao del Sur	112400000	2026	208.316	38.8807	3.16754	14.5447	33.6483	44.1732	9.91193	0	0	0	0	1.67665	0.334244	0.881477	29.5574	6.55028	5.66923	5.53326	0	13.787	222.815	31.5905	2.57363	11.8176	27.3392	35.8907	8.05344	21.8757	0.0987701	10.015	17.9611	1.36227	0.271573	0.7162	24.0154	5.3221	4.60625	4.49577	3.60813	11.2019	158.051	65.6272	0.0639101	13.867	27.6325	1.21203	40.6415
Davao del Sur	112400000	2027	211.308	39.9099	3.24551	15.055	34.5883	45.5231	10.2182	0	0	0	0	1.68679	0.364398	0.943503	30.0381	4.29945	5.77348	5.69037	0	13.9715	225.467	32.4268	2.63698	12.2322	28.103	36.9875	8.30232	22.062	0.0996113	10.1003	17.8351	1.37051	0.296074	0.766596	24.406	3.4933	4.69096	4.62342	3.6829	11.3518	156.186	66.1861	0.0644544	13.9851	27.4386	1.29732	41.3024
Davao del Sur	112400000	2028	216.12	40.9499	3.32374	15.5389	35.5048	46.9009	10.5306	0	0	0	0	1.70225	0.394768	1.00336	30.5238	3.84803	5.88028	5.85607	0	14.1627	229.616	33.2718	2.70054	12.6253	28.8476	38.107	8.55608	22.2483	0.100452	10.1856	17.7258	1.38308	0.320749	0.815227	24.8006	3.12652	4.77773	4.75806	3.75819	11.5072	156.825	66.745	0.0649987	14.1032	27.2704	1.37961	41.9703
Davao del Sur	112400000	2029	221.439	42.0004	3.40226	15.9972	36.3988	48.3064	10.8487	0	0	0	0	1.7229	0.425361	1.06113	31.0144	3.88152	5.98957	6.03021	0	14.3603	234.193	34.1254	2.76433	12.9977	29.574	39.2489	8.81456	22.4346	0.101294	10.2709	17.6325	1.39986	0.345606	0.862166	25.1992	3.15373	4.86653	4.89955	3.834	11.6678	158.159	67.3039	0.065543	14.2213	27.1269	1.45905	42.6448
Davao del Sur	112400000	2030	226.782	43.0618	3.48106	16.4308	37.271	49.7394	11.1727	0	0	0	0	1.7486	0.456187	1.1169	31.5098	3.91501	6.10132	6.21263	0	14.5643	238.804	34.9877	2.82837	13.35	30.2827	40.4132	9.07784	22.621	0.102135	10.3562	17.5545	1.42073	0.370652	0.90748	25.6017	3.18095	4.95732	5.04777	3.91033	11.8335	159.52	67.8629	0.0660872	14.3394	27.007	1.53573	43.326
Davao del Sur	112400000	2031	232.766	44.1997	3.56923	17.1548	38.4698	51.1837	11.5104	0	0	0	0	1.73217	0.492212	1.20228	32.0125	3.95	6.20536	6.35474	0	14.729	243.752	35.9123	2.9	13.9383	31.2567	41.5868	9.35216	22.8153	0.103012	10.4452	17.2741	1.40739	0.399922	0.97685	26.0102	3.20938	5.04185	5.16323	3.99219	11.9673	160.652	68.4458	0.0666549	14.4626	26.5755	1.65313	44.0172
Davao del Sur	112400000	2032	238.768	45.3488	3.6576	17.8469	39.6398	52.6588	11.8547	0	0	0	0	1.72202	0.52842	1.28497	32.5209	3.98499	6.31232	6.50671	0	14.9015	248.736	36.8459	2.9718	14.5006	32.2073	42.7852	9.63192	23.0096	0.103889	10.5341	17.0143	1.39914	0.429341	1.04404	26.4232	3.2378	5.12876	5.2867	4.0746	12.1075	161.82	69.0287	0.0672226	14.5857	26.1758	1.76683	44.7162
Davao del Sur	112400000	2033	244.79	46.509	3.74622	18.5084	40.7822	54.1642	12.2055	0	0	0	0	1.71795	0.564825	1.3651	33.0348	4.01998	6.42212	6.66831	0	15.0816	253.755	37.7886	3.04381	15.0381	33.1356	44.0084	9.91696	23.2039	0.104767	10.6231	16.7741	1.39584	0.45892	1.10915	26.8407	3.26623	5.21798	5.418	4.15756	12.2538	163.022	69.6117	0.0677903	14.7089	25.8063	1.87702	45.4228
Davao del Sur	112400000	2034	250.833	47.6806	3.8351	19.1405	41.8983	55.6997	12.563	0	0	0	0	1.71978	0.601438	1.44279	33.5541	4.05497	6.53472	6.83933	0	15.2691	258.812	38.7405	3.11602	15.5517	34.0424	45.256	10.2074	23.3982	0.105644	10.7121	16.5528	1.39732	0.488668	1.17227	27.2627	3.29466	5.30946	5.55696	4.24107	12.4061	164.257	70.1946	0.068358	14.8321	25.4658	1.98384	46.1369
Davao del Sur	112400000	2035	256.899	48.8635	3.92427	19.7442	42.9891	57.2651	12.9269	0	0	0	0	1.72734	0.638272	1.51814	34.0789	4.08996	6.65006	7.0196	0	15.4637	263.905	39.7016	3.18847	16.0422	34.9287	46.5279	10.5031	23.5925	0.106521	10.801	16.3495	1.40347	0.518596	1.23348	27.6891	3.32309	5.40317	5.70342	4.32513	12.5643	165.524	70.7775	0.0689257	14.9552	25.153	2.08744	46.8584
Davao del Sur	112400000	2036	263.725	50.1347	4.02448	20.7057	44.4794	58.8369	13.3056	0	0	0	0	1.68231	0.681543	1.63008	34.6074	4.12651	6.75483	7.14883	0	15.6071	269.38	40.7344	3.26989	16.8234	36.1395	47.8049	10.8108	23.7952	0.107436	10.8938	15.8916	1.36688	0.553754	1.32444	28.1185	3.35279	5.4883	5.80842	4.41543	12.6808	166.488	71.3855	0.0695177	15.0837	24.4487	2.24136	47.5852
Davao del Sur	112400000	2037	270.567	51.4175	4.12487	21.6301	45.9355	60.4421	13.6918	0	0	0	0	1.64451	0.724966	1.73883	35.1424	4.16306	6.8629	7.28919	0	15.7596	274.893	41.7767	3.35146	17.5745	37.3226	49.1092	11.1246	23.9978	0.108351	10.9866	15.4583	1.33617	0.589035	1.4128	28.5532	3.38249	5.57611	5.92247	4.50629	12.8047	167.494	71.9935	0.0701098	15.2122	23.7821	2.39089	48.3208
Davao del Sur	112400000	2038	277.427	52.7122	4.22547	22.5189	47.3592	62.0806	14.0852	0	0	0	0	1.6137	0.768557	1.84455	35.6836	4.19962	6.97417	7.44039	0	15.9208	280.445	42.8286	3.43319	18.2966	38.4794	50.4405	11.4442	24.2005	0.109266	11.0793	15.0483	1.31113	0.624452	1.4987	28.9929	3.41219	5.66652	6.04532	4.59774	12.9356	168.54	72.6014	0.0707018	15.3406	23.1513	2.53626	49.0649
Davao del Sur	112400000	2039	284.306	54.0187	4.32629	23.3735	48.752	63.7519	14.486	0	0	0	0	1.58963	0.812332	1.94738	36.2308	4.23617	7.08858	7.60217	0	16.0903	286.034	43.8902	3.51511	18.9909	39.611	51.7984	11.7698	24.4031	0.110181	11.1721	14.6606	1.29157	0.66002	1.58225	29.4376	3.44189	5.75947	6.17677	4.68976	13.0734	169.624	73.2094	0.0712939	15.4691	22.5547	2.67765	49.8174
Davao del Sur	112400000	2040	291.206	55.3372	4.42737	24.1951	50.1151	65.4559	14.894	0	0	0	0	1.57211	0.856306	2.04745	36.7841	4.27272	7.20606	7.77432	0	16.2681	291.663	44.9615	3.59724	19.6585	40.7185	53.1829	12.1014	24.6058	0.111096	11.2649	14.294	1.27734	0.695748	1.66356	29.8871	3.47159	5.85492	6.31663	4.78238	13.2178	170.746	73.8173	0.071886	15.5976	21.9908	2.81525	50.5781
Davao City	112402000	2020	502.542	88.3938	7.30477	32.6758	77.2134	97.3612	23.4597	0	0	0	0	4.06307	0.0282183	1.59061	71.3412	39.8891	13.4566	12.1411	0	33.6232	543.146	71.82	5.93513	26.5491	62.7359	79.106	19.061	53.3345	0.240808	24.4173	48.3399	3.30125	0.0229273	1.29237	57.9647	32.4099	10.9335	9.86461	8.49853	27.3189	423.466	160.003	0.155817	33.8086	74.3691	2.18708	98.0941
Davao City	112402000	2021	514.171	91.4921	7.54282	33.9701	79.8662	101.312	24.3907	0	0	0	0	4.1461	0.0343799	1.73017	73.0694	35.8014	13.8189	12.6316	0	34.3655	554.176	74.3374	6.12854	27.6007	64.8912	82.3156	19.8174	54.0766	0.244159	24.7571	48.5919	3.3687	0.0279336	1.40577	59.3688	29.0887	11.2278	10.2632	8.74192	27.922	423.5	162.23	0.157985	34.2791	74.7568	2.37899	100.47
Davao City	112402000	2022	526.234	94.6338	7.78268	35.2086	82.476	105.357	25.3417	0	0	0	0	4.24205	0.0404071	1.86601	74.8122	32.0144	14.1884	13.1465	0	35.1241	565.589	76.8899	6.32343	28.607	67.0118	85.6028	20.5902	54.8188	0.24751	25.0969	48.8726	3.44666	0.0328308	1.51613	60.7849	26.0117	11.5281	10.6815	8.98744	28.5383	424.007	164.456	0.160153	34.7495	75.1885	2.56576	102.867
Davao City	112402000	2023	538.72	97.819	8.02438	36.3917	85.0435	109.499	26.3129	0	0	0	0	4.35086	0.0463043	1.99816	76.5696	28.5148	14.5652	13.6858	0	35.899	577.375	79.4779	6.51981	29.5683	69.0978	88.9676	21.3792	55.5609	0.250861	25.4367	49.1815	3.53507	0.0376223	1.6235	62.2128	23.1683	11.8342	11.1197	9.2351	29.168	424.968	166.683	0.162322	35.22	75.6639	2.74746	105.283
Davao City	112402000	2024	551.615	101.048	8.2679	37.5198	87.5689	113.735	27.304	0	0	0	0	4.47246	0.0520756	2.12666	78.3417	25.2906	14.9491	14.2493	0	36.6901	589.524	82.1012	6.71767	30.4849	71.1497	92.4098	22.1845	56.3031	0.254212	25.7764	49.5185	3.63387	0.0423114	1.72791	63.6526	20.5486	12.1461	11.5775	9.48488	29.8107	426.365	168.909	0.16449	35.6904	76.1822	2.92415	107.72
Davao City	112402000	2025	564.91	104.32	8.51328	38.5933	90.0527	118.067	28.3152	0	0	0	0	4.60679	0.0577246	2.25155	80.1283	22.3306	15.3402	14.8369	0	37.4972	602.029	84.7598	6.91704	31.3571	73.1678	95.9294	23.0061	57.0452	0.257562	26.1162	49.8831	3.74302	0.0469012	1.82938	65.1042	18.1436	12.4639	12.055	9.73681	30.4665	428.183	171.136	0.166658	36.1609	76.7432	3.09588	110.176
Davao City	112402000	2026	577.432	107.917	8.79183	40.3704	93.3942	122.607	29.4019	0	0	0	0	4.6537	0.0663415	2.44663	82.0397	16.3819	15.7355	15.3581	0	38.2671	613.611	87.6827	7.14336	32.801	75.8828	99.6182	23.889	57.839	0.261146	26.4796	49.8529	3.78113	0.0539024	1.98789	66.6572	13.3103	12.7851	12.4785	10.0147	31.092	425.741	173.517	0.168977	36.6641	76.6968	3.36411	112.805
Davao City	112402000	2027	590.456	111.563	9.07237	42.0842	96.6867	127.254	30.5112	0	0	0	0	4.71518	0.0747898	2.63743	83.9675	10.7894	16.139	15.9066	0	39.0553	625.637	90.6447	7.3713	34.1934	78.5579	103.393	24.7903	58.6328	0.264731	26.843	49.8556	3.83108	0.0607667	2.14291	68.2236	8.76639	13.1129	12.9241	10.295	31.7325	423.855	175.899	0.171296	37.1673	76.7009	3.62647	115.455
Davao City	112402000	2028	608.12	115.256	9.35492	43.7353	99.9309	132.006	31.6431	0	0	0	0	4.79112	0.0830759	2.82402	85.9116	9.68883	16.5505	16.4824	0	39.8619	641.467	93.6458	7.60087	35.5349	81.1938	107.255	25.71	59.4266	0.268314	27.2064	49.8905	3.89278	0.0674992	2.29452	69.8032	7.87218	13.4473	13.3919	10.5777	32.3878	428.212	178.28	0.173615	37.6704	76.7547	3.88303	118.128
Davao City	112402000	2029	627.15	118.998	9.63948	45.3243	103.127	136.865	32.7977	0	0	0	0	4.88143	0.0912054	3.00645	87.872	9.80515	16.97	17.0852	0	40.6866	658.441	96.6861	7.83208	36.826	83.7909	111.203	26.6482	60.2204	0.271898	27.5698	49.9574	3.96616	0.0741044	2.44274	71.396	7.96668	13.7882	13.8817	10.8627	33.0578	434.308	180.661	0.175934	38.1736	76.8576	4.13387	120.824
Davao City	112402000	2030	646.329	122.788	9.92607	46.8516	106.276	141.829	33.975	0	0	0	0	4.98603	0.0991836	3.18478	89.8486	9.92146	17.3976	17.715	0	41.5293	675.571	99.7656	8.06493	38.067	86.3496	115.236	27.6047	61.0142	0.275482	27.9332	50.0558	4.05115	0.0805867	2.58763	73.002	8.06119	14.1355	14.3934	11.1501	33.7426	440.47	183.043	0.178253	38.6768	77.009	4.37907	123.542
Davao City	112402000	2031	668.189	126.963	10.2526	49.2769	110.504	147.025	35.2392	0	0	0	0	4.97563	0.111004	3.45353	91.9556	10.045	17.8248	18.2539	0	42.3088	694.455	103.158	8.33021	40.0375	89.7846	119.458	28.6318	61.8632	0.279316	28.3219	49.6196	4.0427	0.0901904	2.80599	74.7139	8.16158	14.4827	14.8313	11.4675	34.3759	446.323	185.59	0.180734	39.215	76.3378	4.7486	126.439
Davao City	112402000	2032	690.21	131.191	10.5812	51.63	114.675	152.339	36.5289	0	0	0	0	4.9817	0.12261	3.71734	94.0808	10.1686	18.2611	18.8235	0	43.1091	713.511	106.593	8.59724	41.9493	93.1738	123.775	29.6798	62.7122	0.283149	28.7106	49.2212	4.04763	0.0996209	3.02034	76.4407	8.26197	14.8372	15.2941	11.7876	35.0262	452.252	188.137	0.183214	39.7532	75.7249	5.11134	129.361
Davao City	112402000	2033	712.394	135.473	10.9121	53.9118	118.791	157.771	37.8444	0	0	0	0	5.00409	0.134013	3.9763	96.2244	10.2921	18.7065	19.4236	0	43.93	732.738	110.071	8.86607	43.8034	96.518	128.189	30.7486	63.5613	0.286983	29.0993	48.86	4.06582	0.108885	3.23075	78.1823	8.36236	15.199	15.7817	12.1102	35.6931	458.258	190.684	0.185695	40.2914	75.1693	5.46742	132.309
Davao City	112402000	2034	734.741	139.807	11.2451	56.1232	122.853	163.321	39.1854	0	0	0	0	5.04268	0.145219	4.2305	98.3862	10.4157	19.1609	20.054	0	44.7714	752.137	113.593	9.13668	45.6001	99.8178	132.698	31.8382	64.4103	0.290816	29.488	48.5355	4.09718	0.11799	3.43728	79.9388	8.46275	15.5682	16.2939	12.4355	36.3768	464.338	193.231	0.188175	40.8295	74.67	5.81693	135.281
Davao City	112402000	2035	757.252	144.195	11.5804	58.2648	126.86	168.988	40.5521	0	0	0	0	5.09736	0.156235	4.47999	100.566	10.5393	19.6242	20.7147	0	45.6331	771.708	117.159	9.40911	47.3402	103.074	137.303	32.9486	65.2593	0.294649	29.8767	48.247	4.14161	0.126941	3.63999	81.71	8.56314	15.9447	16.8307	12.7634	37.0769	470.492	195.778	0.190655	41.3677	74.2262	6.15999	138.278
Davao City	112402000	2036	783.005	149.038	11.9638	61.5531	132.226	174.908	42.018	0	0	0	0	5.0011	0.172209	4.84583	102.88	10.6705	20.0805	21.2517	0	46.3963	793.318	121.094	9.72059	50.0119	107.434	142.113	34.1396	66.1674	0.298749	30.2924	47.242	4.0634	0.13992	3.93724	83.5896	8.66979	16.3154	17.267	13.126	37.697	476.113	198.502	0.193308	41.9434	72.68	6.66301	141.459
Davao City	112402000	2037	808.933	153.94	12.3495	64.7589	137.527	180.959	43.5128	0	0	0	0	4.92355	0.187911	5.20592	105.214	10.8018	20.547	21.8233	0	47.183	815.117	125.076	10.034	52.6166	111.741	147.029	35.3542	67.0755	0.302849	30.7082	46.281	4.00038	0.152678	4.22981	85.486	8.77643	16.6944	17.7314	13.4915	38.3362	481.822	201.226	0.195961	42.519	71.2016	7.15815	144.669
Davao City	112402000	2038	835.04	158.901	12.7377	67.8832	142.764	187.142	45.0367	0	0	0	0	4.86449	0.203353	5.5604	107.568	10.933	21.0236	22.4291	0	47.9931	837.107	129.107	10.3494	55.1551	115.996	152.053	36.5923	67.9835	0.306949	31.1239	45.3632	3.9524	0.165225	4.51783	87.3991	8.88307	17.0817	18.2236	13.8599	38.9944	487.618	203.951	0.198614	43.0946	69.7896	7.64555	147.906
Davao City	112402000	2039	861.325	163.921	13.1282	70.9271	147.939	193.456	46.5896	0	0	0	0	4.82375	0.218547	5.90937	109.943	11.0643	21.5104	23.0689	0	48.8264	859.288	133.185	10.6667	57.6283	120.2	157.183	37.8541	68.8916	0.311049	31.5396	44.4877	3.9193	0.17757	4.80136	89.3287	8.98971	17.4772	18.7435	14.2312	39.6714	493.499	206.675	0.201267	43.6703	68.4426	8.12538	151.172
Davao City	112402000	2040	887.79	168.999	13.5212	73.8916	153.051	199.902	48.1715	0	0	0	0	4.80121	0.233503	6.25291	112.338	11.1955	22.0072	23.7427	0	49.6826	881.659	137.312	10.9859	60.037	124.354	162.42	39.1394	69.7997	0.31515	31.9554	43.6538	3.90098	0.189721	5.08049	91.2749	9.09636	17.8809	19.2909	14.6053	40.3671	499.466	209.399	0.20392	44.2459	67.1598	8.59775	154.465
Davao Oriental	112500000	2020	167.359	29.3073	2.42192	10.8338	25.6004	32.2805	6.63394	0	0	0	0	1.34713	0.0248958	0.527372	23.6534	15.0935	4.46158	4.02541	0	11.1479	182.295	23.8122	1.96781	8.80244	20.8003	26.2279	5.39008	18.7858	0.0848189	8.60042	16.0273	1.09454	0.0202278	0.428489	19.2184	12.2634	3.62503	3.27065	2.81772	9.05767	146.98	56.3574	0.0548828	11.9083	24.6574	0.725136	32.5235
Davao Oriental	112500000	2021	169.72	30.1086	2.48222	11.179	26.2827	33.3401	6.83422	0	0	0	0	1.36442	0.0302617	0.569373	24.046	13.4693	4.54758	4.15686	0	11.3091	184.417	24.4633	2.01681	9.08297	21.3547	27.0888	5.5528	18.9095	0.0853773	8.65704	15.9908	1.10859	0.0245877	0.462616	19.5374	10.9438	3.69491	3.37745	2.87683	9.18868	145.738	56.7284	0.0552441	11.9867	24.6013	0.782888	33.0632
Davao Oriental	112500000	2022	172.229	30.9186	2.54275	11.5033	26.9465	34.4222	7.03842	0	0	0	0	1.38596	0.035513	0.60966	24.4425	11.977	4.63562	4.29522	0	11.4757	186.673	25.1214	2.06598	9.34645	21.894	27.9681	5.71872	19.0332	0.0859357	8.71367	15.9676	1.12609	0.0288543	0.495349	19.8596	9.73128	3.76644	3.48986	2.93637	9.32402	144.701	57.0995	0.0556055	12.0651	24.5655	0.838282	33.6085
Davao Oriental	112500000	2023	174.88	31.7374	2.60351	11.8073	27.5924	35.5269	7.24647	0	0	0	0	1.41164	0.0406535	0.648303	24.8431	10.609	4.72567	4.44036	0	11.6475	189.057	25.7867	2.11536	9.59345	22.4188	28.8656	5.88776	19.1568	0.0864941	8.77029	15.957	1.14696	0.033031	0.526746	20.185	8.6198	3.83961	3.60779	2.99633	9.46356	143.857	57.4705	0.0559668	12.1435	24.5492	0.891416	34.1592
Davao Oriental	112500000	2024	177.667	32.565	2.66453	12.0917	28.2212	36.6539	7.45836	0	0	0	0	1.44136	0.045687	0.685366	25.2475	9.35854	4.8177	4.59216	0	11.8243	191.564	26.4591	2.16493	9.82448	22.9297	29.7813	6.05992	19.2805	0.0870526	8.82691	15.9585	1.1711	0.0371207	0.55686	20.5136	7.60381	3.91438	3.73113	3.05673	9.60721	143.197	57.8415	0.0563281	12.2219	24.5516	0.942378	34.7153
Davao Oriental	112500000	2025	180.584	33.4014	2.72581	12.3569	28.8334	37.803	7.67409	0	0	0	0	1.47502	0.0506169	0.720908	25.6557	8.21937	4.91167	4.75054	0	12.006	194.19	27.1387	2.21472	10.04	23.4271	30.715	6.2352	19.4042	0.087611	8.88354	15.9717	1.19845	0.0411263	0.585738	20.8453	6.67824	3.99073	3.85981	3.11756	9.75487	142.711	58.2126	0.0566895	12.3003	24.5719	0.991248	35.2766
Davao Oriental	112500000	2026	182.887	34.2959	2.79403	12.8297	29.6805	38.9643	7.89799	0	0	0	0	1.47894	0.0579623	0.777535	26.0721	5.99534	5.00073	4.88079	0	12.1612	196.184	27.8654	2.27015	10.4241	24.1154	31.6585	6.41712	19.5319	0.0881878	8.94202	15.8432	1.20164	0.0470943	0.631748	21.1836	4.87121	4.06309	3.96564	3.18267	9.88099	140.57	58.5958	0.0570627	12.3813	24.3741	1.06911	35.8491
Davao Oriental	112500000	2027	185.36	35.1996	2.86246	13.2782	30.506	40.1503	8.12613	0	0	0	0	1.48771	0.0651641	0.832147	26.4929	3.92648	5.09207	5.01877	0	12.3225	198.333	28.5997	2.32575	10.7885	24.7861	32.6221	6.60248	19.6597	0.0887646	9.00051	15.7301	1.20876	0.0529459	0.676119	21.5255	3.19026	4.13731	4.07775	3.24823	10.012	138.67	58.9791	0.0574359	12.4622	24.2002	1.1442	36.4277
Davao Oriental	112500000	2028	189.5	36.1126	2.93112	13.7033	31.3107	41.3606	8.3587	0	0	0	0	1.50117	0.0722281	0.884832	26.9181	3.50654	5.18566	5.16431	0	12.4897	201.85	29.3415	2.38153	11.1339	25.4399	33.6055	6.79144	19.7874	0.0893414	9.059	15.6319	1.2197	0.0586853	0.718926	21.871	2.84907	4.21335	4.196	3.31424	10.1479	139.063	59.3623	0.0578092	12.5432	24.0491	1.21664	37.0124
Davao Oriental	112500000	2029	194.099	37.0348	3.00001	14.1059	32.0954	42.5952	8.5955	0	0	0	0	1.51921	0.0791593	0.935672	27.3477	3.52946	5.28144	5.31727	0	12.6625	205.757	30.0908	2.43751	11.461	26.0775	34.6086	6.98384	19.9152	0.0899182	9.11748	15.5478	1.23435	0.0643169	0.760234	22.22	2.86768	4.29117	4.32028	3.38071	10.2883	140.09	59.7456	0.0581824	12.6242	23.9197	1.28655	37.603
Davao Oriental	112500000	2030	198.718	37.9665	3.06917	14.4866	32.8609	43.854	8.83653	0	0	0	0	1.54169	0.0859624	0.984741	27.7814	3.55237	5.37938	5.47752	0	12.841	209.693	30.8478	2.4937	11.7704	26.6995	35.6313	7.17968	20.043	0.090495	9.17597	15.4774	1.25263	0.0698445	0.800102	22.5724	2.8863	4.37075	4.45049	3.44764	10.4333	141.142	60.1289	0.0585556	12.7052	23.8114	1.35402	38.1995
Davao Oriental	112500000	2031	203.894	38.965	3.14651	15.1231	33.9137	45.1218	9.08652	0	0	0	0	1.52702	0.0958467	1.05989	28.2211	3.57605	5.47043	5.60212	0	12.9846	213.914	31.659	2.55654	12.2875	27.5549	36.6615	7.3828	20.1749	0.0910908	9.23638	15.2282	1.2407	0.0778754	0.861158	22.9297	2.90554	4.44473	4.55173	3.51938	10.55	141.979	60.5247	0.0589411	12.7888	23.428	1.45734	38.8041
Davao Oriental	112500000	2032	209.083	39.9731	3.22403	15.7313	34.9409	46.4166	9.34134	0	0	0	0	1.51789	0.10555	1.13265	28.6658	3.59973	5.56405	5.7354	0	13.1351	218.165	32.4782	2.61952	12.7817	28.3895	37.7135	7.58984	20.3069	0.0916866	9.2968	14.9974	1.23329	0.0857596	0.920278	23.291	2.92478	4.52079	4.66002	3.5916	10.6722	142.848	60.9206	0.0593266	12.8725	23.0729	1.55739	39.4155
Davao Oriental	112500000	2033	214.289	40.9911	3.30176	16.3125	35.9437	47.7379	9.60108	0	0	0	0	1.51413	0.115081	1.20314	29.1154	3.62341	5.66018	5.87716	0	13.2923	222.446	33.3052	2.68268	13.2539	29.2043	38.7871	7.80088	20.4388	0.0922824	9.35721	14.784	1.23023	0.0935032	0.977554	23.6563	2.94402	4.5989	4.77519	3.66429	10.8	143.747	61.3165	0.0597122	12.9561	22.7446	1.65432	40.0337
Davao Oriental	112500000	2034	219.511	42.0188	3.37971	16.8677	36.9232	49.0857	9.86545	0	0	0	0	1.51557	0.124445	1.27147	29.5698	3.64709	5.75877	6.02721	0	13.456	226.759	34.1403	2.74601	13.705	30.0001	39.8821	8.01568	20.5708	0.0928782	9.41762	14.5872	1.2314	0.101112	1.03307	24.0255	2.96326	4.679	4.8971	3.73747	10.933	144.676	61.7124	0.0600977	13.0398	22.4419	1.74827	40.6585
Davao Oriental	112500000	2035	224.751	43.0565	3.4579	17.3978	37.8802	50.4597	10.1346	0	0	0	0	1.52206	0.133651	1.33772	30.0289	3.67077	5.85976	6.18538	0	13.626	231.102	34.9834	2.80954	14.1357	30.7777	40.9985	8.2344	20.7027	0.093474	9.47803	14.4065	1.23668	0.108591	1.0869	24.3985	2.9825	4.76105	5.02562	3.81113	11.0711	145.632	62.1082	0.0604832	13.1234	22.1638	1.83936	41.2897
Davao Oriental	112500000	2036	230.652	44.1711	3.54577	18.2428	39.1885	51.8382	10.4136	0	0	0	0	1.4822	0.146774	1.43618	30.4909	3.69524	5.95134	6.29847	0	13.7507	235.77	35.889	2.88094	14.8223	31.8407	42.1185	8.46104	20.839	0.0940894	9.54043	14.0013	1.20429	0.119254	1.1669	24.7738	3.00238	4.83547	5.11751	3.89021	11.1724	146.309	62.5171	0.0608814	13.2098	21.5405	1.97475	41.9249
Davao Oriental	112500000	2037	236.564	45.2959	3.63378	19.0549	40.4666	53.2461	10.6979	0	0	0	0	1.44872	0.159669	1.53181	30.9585	3.71971	6.04583	6.42137	0	13.8833	240.469	36.803	2.95245	15.4821	32.8791	43.2625	8.69208	20.9753	0.0947048	9.60283	13.6179	1.17709	0.129731	1.2446	25.1537	3.02226	4.91224	5.21736	3.96979	11.2802	147.023	62.926	0.0612796	13.2962	20.9506	2.10624	42.5679
Davao Oriental	112500000	2038	242.49	46.431	3.72196	19.8356	41.7159	54.6831	10.9877	0	0	0	0	1.42141	0.172345	1.62476	31.4315	3.74417	6.14314	6.5538	0	14.0237	245.201	37.7252	3.02409	16.1164	33.8942	44.43	8.92752	21.1117	0.0953202	9.66524	13.2552	1.1549	0.14003	1.32011	25.5381	3.04214	4.9913	5.32496	4.04988	11.3942	147.773	63.335	0.0616778	13.3826	20.3926	2.23404	43.2184
Davao Oriental	112500000	2039	248.431	47.5765	3.81034	20.586	42.9379	56.1489	11.2828	0	0	0	0	1.40005	0.184813	1.71514	31.91	3.76864	6.2432	6.69555	0	14.1714	249.964	38.6559	3.0959	16.7261	34.887	45.621	9.16728	21.2479	0.0959357	9.72764	12.9122	1.13754	0.15016	1.39355	25.9268	3.06202	5.0726	5.44013	4.13047	11.5143	148.556	63.7438	0.062076	13.469	19.8649	2.35832	43.8762
Davao Oriental	112500000	2040	254.389	48.7323	3.89894	21.3072	44.1335	57.6433	11.5832	0	0	0	0	1.38447	0.197081	1.80308	32.3937	3.79311	6.34596	6.8464	0	14.3264	254.761	39.595	3.16789	17.3121	35.8585	46.8352	9.41136	21.3843	0.0965511	9.79004	12.5879	1.12488	0.160128	1.465	26.3198	3.0819	5.1561	5.5627	4.21157	11.6402	149.373	64.1527	0.0624742	13.5554	19.3661	2.47923	44.5413
Davao de Oro/Compostela Valley	118200000	2020	221.679	38.7903	3.20559	14.3393	33.8839	42.7255	9.01356	0	0	0	0	1.78302	0.474786	0.698014	31.307	19.47	5.90522	5.32792	0	14.755	239.802	31.5171	2.60454	11.6507	27.5307	34.7145	7.32352	23.7602	0.107279	10.8778	21.2132	1.4487	0.385764	0.567136	25.4369	15.8194	4.79799	4.32893	3.72945	11.9885	189.826	71.2806	0.0694156	15.0615	32.6357	0.959769	43.0471
Davao de Oro/Compostela Valley	118200000	2021	225.122	39.8837	3.2881	14.8084	34.8157	44.1642	9.29211	0	0	0	0	1.80739	0.542283	0.754226	31.8528	17.4015	6.024	5.50643	0	14.9808	242.884	32.4055	2.67158	12.0319	28.2877	35.8834	7.54984	23.9204	0.108002	10.9511	21.1824	1.4685	0.440605	0.612809	25.8804	14.1387	4.8945	4.47397	3.81082	12.1719	188.344	71.7612	0.0698836	15.1631	32.5884	1.03706	43.7976
Davao de Oro/Compostela Valley	118200000	2022	228.756	40.9894	3.37097	15.2502	35.7235	45.6342	9.57607	0	0	0	0	1.83739	0.611518	0.808238	32.404	15.4969	6.14553	5.69425	0	15.2136	246.139	33.3039	2.73891	12.3908	29.0253	37.0778	7.78056	24.0806	0.108725	11.0245	21.1685	1.49288	0.496858	0.656693	26.3282	12.5913	4.99324	4.62658	3.8928	12.361	187.119	72.2418	0.0703517	15.2647	32.567	1.11133	44.5555
Davao de Oro/Compostela Valley	118200000	2023	232.574	42.1076	3.45421	15.6654	36.6082	47.1352	9.86555	0	0	0	0	1.87289	0.682504	0.860135	32.9605	13.7474	6.26978	5.89124	0	15.4533	249.561	34.2124	2.80655	12.7281	29.7442	38.2974	8.01576	24.2408	0.109449	11.0978	21.1709	1.52172	0.554534	0.69886	26.7804	11.1697	5.0942	4.78663	3.97538	12.5558	186.136	72.7225	0.0708197	15.3662	32.5706	1.18269	45.3207
Davao de Oro/Compostela Valley	118200000	2024	236.569	43.2382	3.53783	16.0547	37.4707	48.6672	10.1604	0	0	0	0	1.91376	0.75525	0.909995	33.5224	12.1448	6.3967	6.09725	0	15.6997	253.142	35.131	2.87449	13.0445	30.4449	39.5421	8.25536	24.401	0.110172	11.1712	21.1889	1.55493	0.61364	0.739371	27.2369	9.86764	5.19732	4.95401	4.05858	12.756	185.384	73.203	0.0712877	15.4678	32.5983	1.25124	46.0932
Davao de Oro/Compostela Valley	118200000	2025	240.734	44.3813	3.62185	16.419	38.3116	50.2299	10.4607	0	0	0	0	1.95989	0.829764	0.957889	34.0894	10.6819	6.52626	6.31216	0	15.9527	256.878	36.0598	2.94275	13.3404	31.1282	40.8118	8.49928	24.5612	0.110895	11.2445	21.222	1.59241	0.674184	0.778284	27.6977	8.67904	5.30259	5.12863	4.14238	12.9615	184.852	73.6837	0.0717558	15.5693	32.6493	1.3171	46.873
Davao de Oro/Compostela Valley	118200000	2026	244.144	45.6074	3.71555	17.0611	39.4698	51.8155	10.7733	0	0	0	0	1.96672	0.912926	1.03398	34.6712	7.80349	6.65006	6.49057	0	16.1722	259.827	37.056	3.01889	13.8622	32.0692	42.1001	8.75328	24.7268	0.111643	11.3203	21.0686	1.59796	0.741753	0.84011	28.1703	6.34034	5.40318	5.27358	4.23238	13.1399	182.165	74.1805	0.0722396	15.6743	32.4132	1.42172	47.6728
Davao de Oro/Compostela Valley	118200000	2027	247.774	46.8465	3.8096	17.6717	40.5999	53.4353	11.092	0	0	0	0	1.97996	0.997996	1.10749	35.2589	5.1184	6.77695	6.67939	0	16.3998	262.975	38.0628	3.0953	14.3582	32.9874	43.4162	9.01224	24.8924	0.112391	11.3961	20.9349	1.60872	0.810872	0.899835	28.6479	4.1587	5.50627	5.427	4.32301	13.3248	179.779	74.6773	0.0727234	15.7793	32.2076	1.5228	48.481
Davao de Oro/Compostela Valley	118200000	2028	253.577	48.0989	3.904	18.2516	41.7032	55.0889	11.4168	0	0	0	0	1.99943	1.08499	1.17852	35.8527	4.5778	6.90686	6.87843	0	16.6352	267.909	39.0804	3.172	14.8295	33.8839	44.7597	9.27616	25.058	0.113138	11.472	20.8204	1.62454	0.881552	0.957549	29.1303	3.71946	5.61182	5.58872	4.41429	13.5161	180.375	75.1741	0.0732072	15.8842	32.0313	1.62047	49.2974
Davao de Oro/Compostela Valley	118200000	2029	259.988	49.3645	3.99878	18.8021	42.7807	56.7761	11.7476	0	0	0	0	2.02498	1.17391	1.24718	36.4523	4.61448	7.03975	7.08751	0	16.8782	273.356	40.1087	3.24901	15.2767	34.7593	46.1306	9.54496	25.2236	0.113886	11.5478	20.724	1.6453	0.953804	1.01333	29.6175	3.74927	5.71979	5.7586	4.50622	13.7135	181.799	75.6709	0.073691	15.9892	31.8831	1.71487	50.1219
Davao de Oro/Compostela Valley	118200000	2030	266.43	50.6435	4.09396	19.3237	43.8332	58.4968	12.0845	0	0	0	0	2.05647	1.26478	1.31355	37.0577	4.65116	7.17556	7.30647	0	17.1286	278.846	41.1478	3.32635	15.7005	35.6145	47.5287	9.81864	25.3892	0.114634	11.6236	20.6453	1.67088	1.02764	1.06726	30.1093	3.77907	5.83014	5.93651	4.59881	13.917	183.254	76.1677	0.0741748	16.0942	31.762	1.80613	50.9543
Davao de Oro/Compostela Valley	118200000	2031	273.656	52.0182	4.20058	20.1892	45.2747	60.2376	12.435	0	0	0	0	2.03857	1.36659	1.41495	37.6752	4.68934	7.30302	7.47883	0	17.3344	284.751	42.2647	3.41297	16.4038	36.7857	48.943	10.1034	25.5604	0.115407	11.702	20.3297	1.65634	1.11035	1.14964	30.6111	3.81009	5.9337	6.07655	4.69837	14.0842	184.432	76.6813	0.0746749	16.2027	31.2764	1.94555	51.8033
Davao de Oro/Compostela Valley	118200000	2032	280.908	53.4067	4.30752	21.0181	46.6833	62.0156	12.7924	0	0	0	0	2.028	1.47048	1.51329	38.2994	4.72753	7.43394	7.66288	0	17.5493	290.702	43.3929	3.49986	17.0772	37.9302	50.3877	10.3938	25.7316	0.11618	11.7803	20.0375	1.64775	1.19477	1.22955	31.1183	3.84112	6.04008	6.22609	4.79861	14.2588	185.651	77.1948	0.0751751	16.3112	30.8269	2.08078	52.6617
Davao de Oro/Compostela Valley	118200000	2033	288.189	54.8093	4.41479	21.8116	48.0604	63.8305	13.1565	0	0	0	0	2.02455	1.57648	1.60873	38.9303	4.76571	7.56825	7.85837	0	17.7731	296.699	44.5325	3.58702	17.7219	39.0491	51.8623	10.6897	25.9028	0.116953	11.8587	19.7677	1.64494	1.28089	1.30709	31.6309	3.87214	6.1492	6.38492	4.89953	14.4407	186.91	77.7084	0.0756752	16.4197	30.4119	2.212	53.5292
Davao de Oro/Compostela Valley	118200000	2034	295.498	56.2259	4.52243	22.5709	49.4074	65.6822	13.5274	0	0	0	0	2.028	1.68461	1.70137	39.5677	4.8039	7.70588	8.06508	0	18.0056	302.742	45.6836	3.67448	18.3389	40.1435	53.3668	10.991	26.074	0.117726	11.9371	19.5194	1.64775	1.36874	1.38236	32.1488	3.90317	6.26103	6.55288	5.00115	14.6296	188.207	78.222	0.0761753	16.5283	30.0298	2.33938	54.4056
Davao de Oro/Compostela Valley	118200000	2035	302.839	57.6568	4.63046	23.2973	50.7253	67.5703	13.905	0	0	0	0	2.03819	1.79487	1.79133	40.2115	4.84208	7.84678	8.28282	0	18.2465	308.831	46.8461	3.76225	18.9291	41.2143	54.9009	11.2978	26.2452	0.118498	12.0154	19.2917	1.65603	1.45833	1.45546	32.6719	3.93419	6.37551	6.72979	5.10346	14.8253	189.54	78.7355	0.0766755	16.6368	29.6795	2.46308	55.2909
Davao de Oro/Compostela Valley	118200000	2036	311.112	59.1981	4.75203	24.4489	52.5204	69.4734	14.2978	0	0	0	0	1.98644	1.91884	1.92477	40.8638	4.88184	7.97598	8.4412	0	18.4286	315.395	48.0984	3.86102	19.8648	42.6728	56.4472	11.617	26.4221	0.119297	12.0965	18.7645	1.61398	1.55906	1.56387	33.2018	3.96649	6.48048	6.85848	5.21365	14.9733	190.508	79.2664	0.0771924	16.7489	28.8685	2.64655	56.1877
Davao de Oro/Compostela Valley	118200000	2037	319.409	60.7541	4.87387	25.5578	54.2766	71.4174	14.6981	0	0	0	0	1.94313	2.04509	2.05457	41.5236	4.92159	8.10908	8.61278	0	18.6213	322.006	49.3627	3.96002	20.7657	44.0998	58.0266	11.9422	26.5991	0.120096	12.1775	18.2653	1.57879	1.66163	1.66934	33.7379	3.99879	6.58863	6.99788	5.32456	15.1298	191.524	79.7973	0.0777094	16.8611	28.1004	2.82504	57.095
Davao de Oro/Compostela Valley	118200000	2038	327.732	62.3249	4.99603	26.6255	55.9958	73.4017	15.1061	0	0	0	0	1.90797	2.17364	2.18093	42.1909	4.96134	8.246	8.79723	0	18.8241	328.667	50.639	4.05928	21.6332	45.4966	59.6389	12.2737	26.7761	0.120895	12.2585	17.7926	1.55023	1.76609	1.772	34.2801	4.03109	6.69987	7.14775	5.43619	15.2946	192.586	80.3282	0.0782264	16.9733	27.3732	2.99878	58.0125
Davao de Oro/Compostela Valley	118200000	2039	336.084	63.9106	5.11852	27.6536	57.6795	75.4262	15.5216	0	0	0	0	1.88072	2.30453	2.30399	42.8654	5.00109	8.38665	8.99429	0	19.0368	335.376	51.9274	4.1588	22.4686	46.8646	61.2838	12.6113	26.953	0.121694	12.3395	17.3452	1.52809	1.87243	1.87199	34.8282	4.06339	6.81415	7.30786	5.54855	15.4674	193.693	80.859	0.0787434	17.0855	26.6849	3.16799	58.94
Davao de Oro/Compostela Valley	118200000	2040	344.465	65.5114	5.24138	28.6436	59.3291	77.4905	15.9445	0	0	0	0	1.86115	2.43775	2.4239	43.5471	5.04084	8.53095	9.20369	0	19.2591	342.135	53.228	4.25862	23.2729	48.2049	62.961	12.9549	27.13	0.122493	12.4205	16.9221	1.51219	1.98067	1.96942	35.3821	4.09569	6.9314	7.478	5.66165	15.648	194.842	81.3899	0.0792604	17.1976	26.034	3.33286	59.8773
Davao Occidental	118600000	2020	95.0993	16.5792	1.37009	6.1287	14.4822	18.2612	3.7438	0	0	0	0	0.762074	0.010945	0.298336	13.3808	8.97435	2.52393	2.27719	0	6.30641	103.416	13.4706	1.1132	4.97957	11.7668	14.8372	3.04184	10.5908	0.0478181	4.84863	9.06668	0.619185	0.00889278	0.242398	10.8719	7.29166	2.05069	1.85022	1.59399	5.12395	83.6141	31.7724	0.0309411	6.71349	13.9487	0.410212	18.3986
Davao Occidental	118600000	2021	96.3295	17.0252	1.4036	6.3213	14.8618	18.8525	3.86048	0	0	0	0	0.771522	0.0121656	0.321958	13.597	7.98508	2.57147	2.35054	0	6.39487	104.514	13.833	1.14042	5.13605	12.0752	15.3176	3.13664	10.6524	0.0480961	4.87682	9.04218	0.626862	0.00988454	0.261591	11.0476	6.48788	2.08932	1.90981	1.62673	5.19583	82.7699	31.9571	0.031121	6.75252	13.911	0.442692	18.6959
Davao Occidental	118600000	2022	97.6525	17.4759	1.43722	6.50195	15.2308	19.4562	3.97942	0	0	0	0	0.783375	0.0135664	0.344594	13.8155	7.07971	2.62016	2.42776	0	6.48634	105.695	14.1992	1.16774	5.28283	12.375	15.8082	3.23328	10.714	0.0483741	4.90501	9.02525	0.636492	0.0110227	0.279983	11.2251	5.75226	2.12888	1.97255	1.6597	5.27015	82.0544	32.1419	0.0313009	6.79156	13.885	0.473817	18.9963
Davao Occidental	118600000	2023	99.0637	17.9314	1.47097	6.67105	15.5895	20.0724	4.10063	0	0	0	0	0.797566	0.0151445	0.366286	14.0362	6.25301	2.66997	2.50877	0	6.58073	106.955	14.5693	1.19516	5.42023	12.6665	16.3089	3.33176	10.7755	0.0486521	4.9332	9.01558	0.648022	0.0123049	0.297608	11.4044	5.08057	2.16935	2.03837	1.69291	5.34685	81.46	32.3266	0.0314808	6.83059	13.8701	0.503644	19.2997
Davao Occidental	118600000	2024	100.559	18.3917	1.50484	6.829	15.9384	20.701	4.2241	0	0	0	0	0.814034	0.0168973	0.387074	14.259	5.50026	2.72089	2.59351	0	6.67797	108.291	14.9433	1.22269	5.54856	12.95	16.8195	3.43208	10.8371	0.0489301	4.96139	9.01287	0.661402	0.013729	0.314497	11.5854	4.46896	2.21072	2.10723	1.72635	5.42585	80.9797	32.5113	0.0316607	6.86962	13.866	0.532226	19.6061
Davao Occidental	118600000	2025	102.134	18.8568	1.53886	6.97612	16.2779	21.3417	4.34993	0	0	0	0	0.832723	0.0188222	0.406989	14.484	4.8171	2.77289	2.68192	0	6.77799	109.698	15.3212	1.25032	5.66809	13.2258	17.3402	3.53432	10.8987	0.0492081	4.98958	9.01686	0.676587	0.0152931	0.330679	11.7682	3.91389	2.25297	2.17906	1.76002	5.50712	80.6072	32.696	0.0318406	6.90865	13.8721	0.55961	19.9154
Davao Occidental	118600000	2026	103.336	19.3535	1.57669	7.23988	16.749	21.9879	4.48108	0	0	0	0	0.834577	0.0197553	0.438769	14.7127	3.50333	2.82195	2.75427	0	6.86268	110.727	15.7247	1.28106	5.8824	13.6085	17.8652	3.64088	10.962	0.0494942	5.01859	8.94043	0.678094	0.0160512	0.3565	11.9541	2.84646	2.29283	2.23784	1.79601	5.57593	79.2718	32.8861	0.0320257	6.94882	13.7545	0.603308	20.2299
Davao Occidental	118600000	2027	104.645	19.8551	1.61463	7.48983	17.2076	22.6476	4.61489	0	0	0	0	0.839173	0.0208916	0.46939	14.9439	2.28773	2.8723	2.83095	0	6.95078	111.852	16.1323	1.31189	6.08549	13.9812	18.4012	3.7496	11.0254	0.0497803	5.0476	8.87292	0.681828	0.0169744	0.38138	12.1419	1.85878	2.33374	2.30014	1.83223	5.64751	78.087	33.0762	0.0322108	6.98899	13.6507	0.645412	20.5479
Davao Occidental	118600000	2028	106.928	20.3618	1.65269	7.7265	17.6543	23.3209	4.75116	0	0	0	0	0.846424	0.0222274	0.498906	15.1776	2.03717	2.92389	2.91186	0	7.0422	113.777	16.544	1.34281	6.27778	14.3441	18.9482	3.86032	11.0888	0.0500664	5.07661	8.81392	0.687719	0.0180598	0.405361	12.3318	1.6552	2.37566	2.36588	1.86871	5.72179	78.244	33.2663	0.0323959	7.02916	13.5599	0.685995	20.8692
Davao Occidental	118600000	2029	109.478	20.8735	1.69086	7.95034	18.0896	24.0075	4.89009	0	0	0	0	0.856253	0.0237591	0.527363	15.4136	2.04464	2.97672	2.99691	0	7.13684	115.927	16.9597	1.37383	6.45965	14.6978	19.5061	3.9732	11.1521	0.0503525	5.10562	8.76305	0.695706	0.0193043	0.428482	12.5236	1.66127	2.41858	2.43499	1.90543	5.79868	78.7702	33.4564	0.032581	7.06932	13.4816	0.725124	21.1938
Davao Occidental	118600000	2030	112.039	21.3904	1.72917	8.16179	18.5139	24.7074	5.03148	0	0	0	0	0.868592	0.0254836	0.554804	15.6521	2.0521	3.03075	3.08604	0	7.23462	118.094	17.3797	1.40495	6.63146	15.0425	20.0747	4.08808	11.2155	0.0506386	5.13463	8.71998	0.705731	0.0207054	0.450778	12.7173	1.66733	2.46248	2.50741	1.9424	5.87813	79.3103	33.6465	0.0327662	7.10949	13.4154	0.762856	21.5216
Davao Occidental	118600000	2031	114.904	21.9435	1.77198	8.51668	19.0988	25.4108	5.17898	0	0	0	0	0.859954	0.0260069	0.596884	15.893	2.05971	3.08072	3.15489	0	7.31237	120.414	17.8291	1.43974	6.9198	15.5178	20.6462	4.20792	11.2807	0.050933	5.16448	8.57591	0.698712	0.0211306	0.484968	12.913	1.67351	2.50309	2.56334	1.98197	5.9413	79.7253	33.8422	0.0329567	7.15082	13.1937	0.820716	21.8528
Davao Occidental	118600000	2032	117.777	22.5018	1.81488	8.85552	19.669	26.129	5.32943	0	0	0	0	0.854456	0.0267605	0.637594	16.1367	2.06731	3.13213	3.22859	0	7.39403	122.75	18.2827	1.47459	7.19511	15.9811	21.2298	4.33016	11.3459	0.0512275	5.19434	8.44237	0.694245	0.0217429	0.518045	13.111	1.67969	2.54486	2.62323	2.02179	6.00765	80.1585	34.0378	0.0331472	7.19216	12.9883	0.876692	22.1879
Davao Occidental	118600000	2033	120.658	23.0654	1.85788	9.17897	20.2253	26.8618	5.48263	0	0	0	0	0.85199	0.0277395	0.677001	16.3831	2.07491	3.18495	3.30704	0	7.47948	125.102	18.7406	1.50953	7.45791	16.433	21.8253	4.45464	11.4111	0.0515219	5.22419	8.31885	0.692242	0.0225383	0.550063	13.3112	1.68587	2.58777	2.68697	2.06187	6.07707	80.609	34.2334	0.0333377	7.2335	12.7982	0.930876	22.5267
Davao Occidental	118600000	2034	123.548	23.6344	1.90099	9.48761	20.7682	27.6093	5.63879	0	0	0	0	0.852463	0.0289392	0.715164	16.6321	2.08251	3.23914	3.39013	0	7.56858	127.472	19.2029	1.54455	7.70868	16.8742	22.4325	4.58152	11.4763	0.0518163	5.25404	8.2049	0.692626	0.0235131	0.581071	13.5136	1.69204	2.6318	2.75448	2.10222	6.14947	81.0763	34.429	0.0335282	7.27483	12.6229	0.98335	22.8692
Davao Occidental	118600000	2035	126.448	24.2087	1.94422	9.78197	21.2983	28.3711	5.79771	0	0	0	0	0.855786	0.0303556	0.752137	16.8838	2.09012	3.29467	3.47775	0	7.66125	129.859	19.6695	1.57968	7.94785	17.3049	23.0515	4.71064	11.5415	0.0521107	5.2839	8.1001	0.695326	0.0246639	0.611111	13.7181	1.69822	2.67692	2.82567	2.14282	6.22477	81.5596	34.6246	0.0337187	7.31617	12.4617	1.03419	23.2153
Davao Occidental	118600000	2036	129.709	24.8247	1.99276	10.2527	22.0244	29.1337	5.96352	0	0	0	0	0.833014	0.0303206	0.80715	17.1362	2.09786	3.34472	3.53982	0	7.72804	132.419	20.1701	1.61912	8.33028	17.8948	23.6711	4.84536	11.6086	0.0524137	5.31462	7.8689	0.676824	0.0246355	0.65581	13.9232	1.70451	2.71759	2.8761	2.18634	6.27903	81.8813	34.8259	0.0339147	7.3587	12.106	1.10983	23.5623
Davao Occidental	118600000	2037	132.976	25.4462	2.04137	10.7046	22.7332	29.9124	6.13248	0	0	0	0	0.813859	0.0305476	0.860536	17.3917	2.10561	3.3964	3.60737	0	7.79932	134.997	20.675	1.65861	8.69749	18.4707	24.3038	4.98264	11.6758	0.0527167	5.34534	7.65023	0.661261	0.0248199	0.699186	14.1308	1.7108	2.75958	2.93099	2.23013	6.33695	82.2243	35.0273	0.0341108	7.40124	11.7696	1.18324	23.9136
Davao Occidental	118600000	2038	136.249	26.0732	2.09006	11.1386	23.4255	30.7072	6.30469	0	0	0	0	0.798189	0.0310303	0.912378	17.6503	2.11335	3.44966	3.68027	0	7.87495	137.592	21.1845	1.69817	9.05012	19.0332	24.9496	5.12256	11.7429	0.0530196	5.37606	7.44342	0.648529	0.0252122	0.741307	14.3409	1.7171	2.80285	2.99022	2.2742	6.3984	82.5876	35.2286	0.0343068	7.44377	11.4514	1.25452	24.2692
Davao Occidental	118600000	2039	139.531	26.7059	2.13884	11.5554	24.1021	31.5178	6.48005	0	0	0	0	0.785884	0.0317629	0.962751	17.9119	2.12109	3.50447	3.75838	0	7.95477	140.205	21.6985	1.73781	9.38878	19.583	25.6082	5.26504	11.81	0.0533226	5.40678	7.24792	0.63853	0.0258073	0.782235	14.5534	1.72339	2.84738	3.05368	2.31853	6.46325	82.9704	35.4299	0.0345029	7.48631	11.1506	1.32378	24.6288
Davao Occidental	118600000	2040	142.821	27.3441	2.18773	11.9557	24.7637	32.3441	6.65856	0	0	0	0	0.776836	0.0327398	1.01172	18.1763	2.12884	3.56077	3.84157	0	8.03865	142.837	22.2171	1.77753	9.71399	20.1205	26.2796	5.41008	11.8771	0.0536256	5.4375	7.0632	0.631179	0.0266011	0.822023	14.7683	1.72968	2.89313	3.12128	2.36314	6.5314	83.3719	35.6312	0.0346989	7.52885	10.8665	1.39112	24.9925
[truncated: 48 more columns]
